# Supplementary material for: Combining Mutational Signatures, Clonal Fitness, and Drug Affinity to Define Drug-Specific Resistance Mutations in Cancer
Source: Cell Chem Biol. 2018 Nov 15;25(11):1359–1371.e2. doi: 10.1016/j.chembiol.2018.07.013 (PMC6242700; doi:10.1016/j.chembiol.2018.07.013)
Supplement: Table S2. Full List of Predicted ERK Resistance Mutations, Related to Table 1 [file mmc2.xlsx]

## Sheet: SCH772984
Residue	Amino acid	No of mutants	Mutant	K* score_endogenous ligand	K* score_drug	Coding sequence	log K* ratio
64	Tyr	10	'ALA',	2.84024e+56	1.44263e+66	C TAC T	-9.7058		n. d. not defined, the log-value of an infinite value is not defined
64	Tyr	10	'CYS',	2.84024e+56	1.72986e+67	C TAC T	-10.7847
64	Tyr	10	'GLN',	2.84024e+56	3.99793e+66	C TAC T	-10.1485					complex	min wt K* score	max wt K* score	avwt
64	Tyr	10	'GLU',	2.84024e+56	6.80554e+65	C TAC T	-9.37951					endogenous ligand	2.9+55	5.6+56	2.8+56
64	Tyr	10	'GLY',	2.84024e+56	4.04305e+65	C TAC T	-9.15335					SCH772984	5.9+68	2.4+69	1.7+69
64	Tyr	10	'ILE',	2.84024e+56	7.23446e+46	C TAC T	9.59395
64	Tyr	10	'LEU',	2.84024e+56	1.70851e+61	C TAC T	-4.77926
64	Tyr	10	'SER',	2.84024e+56	1.78722e+67	C TAC T	-10.7988					cut-off:	-11
64	Tyr	10	'THR',	2.84024e+56	1.13502e+67	C TAC T	-10.6016
64	Tyr	10	'VAL',	2.84024e+56	8.96394e+42	C TAC T	13.5009
36	Tyr	9	'ARG',	9.41182e+57	2.38053e+52	C TAC G	5.597
36	Tyr	9	'ASN',	7.53726e+55	1.44127e+65	C TAC G	-9.28153
36	Tyr	9	'GLN',	3.84594e+54	2.04336e+65	C TAC G	-10.7253
36	Tyr	9	'GLY',	4.46455e+54	3.01984e+65	C TAC G	-10.8302
36	Tyr	9	'ILE',	5.34688e+55	4.40132e+66	C TAC G	-10.9155
36	Tyr	9	'LEU',	1.61434e+55	2.01678e+45	C TAC G	9.90334
36	Tyr	9	'LYS',	2.02378e+58	6.91153e+55	C TAC G	2.46659
36	Tyr	9	'TRP',	6.0929e+50	2.96395e+61	C TAC G	-10.687
36	Tyr	9	'VAL',	1.78844e+55	7.41524e+65	C TAC G	-10.6177
111	Asp	9	'ALA',	2.4435e+57	8.99206e+67	A GAT C	-10.5658
111	Asp	9	'CYS',	4.02154e+57	1.43846e+68	A GAT C	-10.5535
111	Asp	9	'GLU',	1.8835e+55	7.20528e+63	A GAT C	-8.58268
111	Asp	9	'GLY',	1.46024e+57	4.37269e+67	A GAT C	-10.4763
111	Asp	9	'PHE',	4.00983e+54	0	A GAT C	n. d.
111	Asp	9	'SER',	3.15897e+57	1.28527e+68	A GAT C	-10.6094
111	Asp	9	'THR',	4.52295e+57	1.89707e+68	A GAT C	-10.6227
111	Asp	9	'TYR',	6.03323e+50	8.79639e+58	A GAT C	-8.16376
111	Asp	9	'VAL',	2.15321e+57	2.16807e+67	A GAT C	-10.003
56	Ile	8	'ALA'	2.55345e+56	2.54051e+67	A ATC A	-10.9978
56	Ile	8	'ARG'	9.43007e+59	0	A ATC A	n. d.
56	Ile	8	'GLY'	2.40723e+56	1.31413e+67	A ATC A	-10.7371
56	Ile	8	'HID'	2.63459e+56	4.95342e+66	A ATC A	-10.2742
56	Ile	8	'LEU'	3.30189e+56	2.22865e+64	A ATC A	-7.82928
56	Ile	8	'LYS'	4.17329e+59	1.41662e+54	A ATC A	5.46922
56	Ile	8	'MET'	2.24232e+56	2.52246e+57	A ATC A	-1.05113
56	Ile	8	'TYR'	3.60686e+56	0	A ATC A	n. d.
105	Gln	5	'ARG',	3.27262e+59	3.90417e+35	A CAG G	23.9234
105	Gln	5	'HID',	1.29112e+56	4.87417e+54	A CAG G	1.42307
105	Gln	5	'LEU',	2.17664e+56	1.77883e+57	A CAG G	-0.912348
105	Gln	5	'LYS',	9.24064e+58	7.40328e+68	A CAG G	-9.90372
105	Gln	5	'TRP',	4.07732e+56	0	A CAG G	n. d.
156	Leu	5	ARG'	9.75382e+20	1.09983e+27	G CTG C	-6.05215
156	Leu	5	'GLN'	5.94041e+55	1.13649e+62	G CTG C	-6.28175
156	Leu	5	'HID'	1.38121e+52	1.60877e+62	G CTG C	-10.0662
156	Leu	5	'LYS'	1.55759e+51	4.24496e+52	G CTG C	-1.43542
156	Leu	5	'MET'	4.84617e+54	4.6124e+61	G CTG C	-6.97853
31	Ile	4	'ARG',	1.68452e+57	2.97945e+66	C ATC G	-9.24766
31	Ile	4	'HID',	2.09076e+56	6.95e-06	C ATC G	61.4783
31	Ile	4	'LYS',	8.96543e+56	4.77298e+66	C ATC G	-9.72622
31	Ile	4	'MET',	6.4042e+55	2.14731e+66	C ATC G	-10.5254
58	Pro	4	'ARG'	2.84024e+56	0	C CCC T	n. d.
58	Pro	4	'ILE'	2.84024e+56	7.4677e+63	C CCC T	-7.41983
58	Pro	4	'TYR'	2.84024e+56	0	C CCC T	n. d.
58	Pro	4	'VAL'	2.84024e+56	2.84423e+63	C CCC T	-7.00061
68	Thr	4	'ARG'	2.84024e+56	0	A ACC C	n. d.
68	Thr	4	'LYS'	2.84024e+56	7.66506e+62	A ACC C	-6.43116
68	Thr	4	'PHE'	2.84024e+56	0	A ACC C	n. d.
68	Thr	4	'TYR'	2.84024e+56	0	A ACC C	n. d.
52	Ala	3	'ASN',	5.60369e+56	4.88182e+67	A GCT A	-10.9401
52	Ala	3	'GLU',	5.79052e+55	3.84914e+57	A GCT A	-1.82265
52	Ala	3	'ILE',	3.51096e+44	5.35621e+49	A GCT A	-5.18343
84	Ile	3	'ARG',	2.78696e+60	1.19374e+33	C ATT G	27.3682
84	Ile	3	'LEU',	1.3396e+55	1.13829e+65	C ATT G	-9.92928
84	Ile	3	'LYS',	1.16882e+46	4.36956e+52	C ATT G	-6.57269
33	Glu	2	'ARG',	4.66075e+59	1.66586e+69	C GAG G	-9.55318
33	Glu	2	'LYS',	3.97262e+59	1.66586e+69	C GAG G	-9.62256
35	Ala	2	'ARG'	4.58213e+59	1.03516e+69	C GCC T	-9.35394
35	Ala	2	'TYR'	8.1918e+56	4.04902e+67	C GCC T	-10.694
108	Met	2	'ILE'	5.0407e+56	7.07454e+58	C ATG G	-2.14721
108	Met	2	'VAL'	3.56487e+56	1.38821e+61	C ATG G	-4.59041
67	Arg	1	'ILE'	1.02253e+50	1.11902e+43	G AGA A	6.96084
103	Ile	1	'ARG'	2.84024e+56	2.62651e+63	T ATA G	-6.96602
153	Ser	1	'ARG'	9.07494e+59	1.66586e+69	T TCC A	-9.26379
154	Asn	1	'LYS',	3.34017e+59	9.54717e+67	C AAC C	-8.45611
166	Cys	1	'ILE'	5.04242e+55	1.40045e+45	C TGT G	10.5564
189	Ala	1	'ARG'	3.70999e+62	1.66586e+69	G GCC A	-6.65227
