# Supplementary material for: Combining Mutational Signatures, Clonal Fitness, and Drug Affinity to Define Drug-Specific Resistance Mutations in Cancer
Source: Cell Chem Biol. 2018 Nov 15;25(11):1359–1371.e2. doi: 10.1016/j.chembiol.2018.07.013 (PMC6242700; doi:10.1016/j.chembiol.2018.07.013)
Supplement: Table S3. Full List of Predicted KIT Resistance Mutations, Related to Table 2 [file mmc3.xlsx]

## Sheet: imatinib
Residue	Amino acid	No of mutants	Mutant	K* score_endogenous ligand	K* score_drug	Coding sequence	log K* ratio	relP_stomach cancer	References
670	THR	8	'ILE',	3.05747e+54	3.40368e+31	T aca G	22.9534	0.00728365	Antonescu et al., 2005; Debiec-Rychter et al., 2005; Tamborini et al., 2004		n. d. not defined, the log-value of an infinite value is not defined
670	THR	8	'LYS',	1.93249e+57	0	T aca G	n. d.	0.00225392
670	THR	8	'ARG',	1.6275e+59	0	T aca G	n. d.	0.000466169				complex	min wt K* score	max wt K* score	avwt
670	THR	8	'VAL',	1.09097e+54	4.90013e+55	T aca G	-1.6524	4.29372e-05				endogenous ligand	5.5 E +53	9.3 E +55	9.0 E +54
670	THR	8	'MET',	1.01548e+54	0	T aca G	n. d.	4.24612e-05				imatinib	4.5 E +60	1.4 E +61	9.6 E +60
670	THR	8	'GLU',	6.91368e+51	4.66594e+36	T aca G	15.1708	1.32324e-05	Wardelmann et al., 2005
670	THR	8	'LEU',	6.77627e+49	0	T aca G	n. d.	1.07145e-06
670	THR	8	'GLN',	2.70672e+55	5.51306e+11	T aca G	43.6911	3.99765e-08				cut-off:	-3
809	CYS	7	'ARG',	7.21886e+50	0	T tgt G	n. d.	0.00330515
809	CYS	7	'HID',	8.10677e+51	0	T tgt G	n. d.	2.38946e-05
809	CYS	7	'LEU',	8.01334e+44	0	T tgt G	n. d.	9.62247e-06
809	CYS	7	'ASP',	1.64578e+48	6.06163e+45	T tgt G	2.43378	3.49669e-06
809	CYS	7	'ASN',	4.41118e+54	1.36604e+44	T tgt G	10.5091	1.62849e-06
809	CYS	7	'VAL',	2.23446e+54	1.88724e+50	T tgt G	4.07335	1.07761e-06
809	CYS	7	'ILE',	3.3148e+50	4074.37	T tgt G	46.9104	5.01869e-07
668	VAL	6	'PHE',	9.04043e+54	0	G gtc A	n. d.	0.00199094
668	VAL	6	'LEU',	9.04043e+54	2.6209e+53	G gtc A	1.53774	0.000645017
668	VAL	6	'MET',	9.04043e+54	1.5515e+43	G gtc A	11.7654	8.11928e-06
668	VAL	6	'GLU',	9.04043e+54	9.52453e+52	G gtc A	1.97735	3.46224e-06
668	VAL	6	'TYR',	9.04043e+54	0	G gtc A	n. d.	1.48309e-06
668	VAL	6	'ARG',	9.04043e+54	0	G gtc A	n. d.	2.18704e-07
621	ALA	5	'ASN',	1.66936e+43	4.03554e+40	C gct G	2.61665
621	ALA	5	'ASP',	7.30394e+38	0	C gct G	n. d.
621	ALA	5	'GLU',	5.6851e+33	0	C gct G	n. d.
621	ALA	5	'HID',	1.22401e+39	0	C gct G	n. d.
621	ALA	5	LEU'	1.31679e+07	0	C gct G	n. d.
788	CYS	5	'ARG',	9.04043e+54	1.3262e+48	T tgt A	6.83358
788	CYS	5	'HID',	9.04043e+54	2.9e-07	T tgt A	61.4938
788	CYS	5	'PHE',	9.04043e+54	0	T tgt A	n. d.
788	CYS	5	'TRP',	9.04043e+54	0	T tgt A	n. d.
788	CYS	5	'TYR',	9.04043e+54	0	T tgt A	n. d.
644	LEU	4	'ARG',	9.04043e+54	1.57105e+51	C ctg A	3.76
644	LEU	4	'HID',	9.04043e+54	8.27965e+43	C ctg A	11.0382
644	LEU	4	'PHE',	9.04043e+54	0	C ctg A	n. d.
644	LEU	4	'TRP',	9.04043e+54	0	C ctg A	n. d.
654	VAL	4	'ARG'	4.59792e+58	0	T gtg A	n. d.
654	VAL	4	'GLU'	1.82954e+51	1.26127e+52	T gtg A	-0.838468
654	VAL	4	'ILE'	1.26248e+54	6.8161e+51	T gtg A	2.26769
654	VAL	4	'LYS'	3.6987e+57	9.76119e+49	T gtg A	7.57855
595	LEU	3	'ARG',	2.74887e+55	1.16919e+53	C ctg G	2.37127
595	LEU	3	'HID',	1.5458e+39	0	C ctg G	n. d.
595	LEU	3	'LYS',	6.50602e+55	1.80751e+57	C ctg G	-1.44377
603	VAL	3	'ARG'	5.65364e+51	458627	G gtt G	46.0909
603	VAL	3	'MET'	1.41886e+51	2.22909e+51	G gtt G	-0.196189
603	VAL	3	'PHE'	3.20041e+43	0	G gtt G	n. d.
643	VAL	3	'HID'	9.04043e+54	1.15419e+37	A gtc C	17.8939
643	VAL	3	'PHE'	9.04043e+54	0	A gtc C	n. d.
643	VAL	3	'TYR'	9.04043e+54	0	A gtc C	n. d.
672	TYR	3	'ARG',	7.70752e+52	5.68177e+32	A tat T	20.1324
672	TYR	3	'GLN',	1.05061e+54	1.40853e+53	A tat T	0.872677
672	TYR	3	'LEU',	6.17955e+53	3.56587e+56	A tat T	-2.76121
622	VAL	2	'ARG'	9.04043e+54	0	T gta A	n. d.
622	VAL	2	'PHE'	9.04043e+54	0	T gta A	n. d.
653	ILE	2	'PHE',	9.04043e+54	1.54116e+55	T att G	-0.231659
653	ILE	2	'TYR',	9.04043e+54	1.60424e+55	T att G	-0.24908
669	ILE	2	'PHE'	9.04043e+54	0	C att A	n. d.
669	ILE	2	'TYR'	9.04043e+54	0	C att A	n. d.
673	CYS	2	'PHE'	1.67488e+76	0	T tgt T	n. d.
673	CYS	2	'TYR'	3.20553e+54	0	T tgt T	n. d.
783	LEU	2	'PHE'	9.04043e+54	7.73871e+53	C ctc G	1.06752
783	LEU	2	'TYR'	9.04043e+54	1.44625e+48	C ctc G	6.79595
789	ILE	2	'PHE'	9.04043e+54	0	T att C	n. d.
789	ILE	2	'TYR'	9.04043e+54	0	T att C	n. d.
808	ILE	2	'PHE'	9.04043e+54	0	G att T	n. d.
808	ILE	2	'TYR'	9.04043e+54	0	G att T	n. d.
637	LEU	1	'TYR',	9.04043e+54	0	C ctc A	n. d.
647	LEU	1	'TYR'	9.04043e+54	0	C ctt G	n. d.
790	HIS	1	'ARG',	9.04043e+54	0	T cac A	n. d.

## Sheet: sunitinib
Residue	Amino acid	No of mutants	Mutant	K* score_endogenous ligand	K* score_drug	Coding sequence	log K* ratio	relP_stomach cancer
814	ALA	6	'ILE'	9.04043e+54	0	a gcc a	n. d.	0.000111221			n. d. not defined, the log-value of an infinite value is not defined
814	ALA	6	'PHE'	9.04043e+54	0	a gcc a	n. d.	3.37855e-05
814	ALA	6	'TYR'	9.04043e+54	0	a gcc a	n. d.	6.44393e-06				complex	min wt K* score	max wt K* score	avwt
814	ALA	6	'GLU'	9.04043e+54	4.32976e+16	a gcc a	38.3197	4.72047e-06				endogenous ligand	5.5 E +53	9.3 E +55	9.0 E +54
814	ALA	6	'CYS'	9.04043e+54	4.51744e+26	a gcc a	28.3013	1.69545e-06				sunitinib	1.5 E +29	4.9 E +30	3.5 E +30
814	ALA	6	'ARG'	9.04043e+54	0	a gcc a	n. d.	2.25424e-07
596	GLY	5	'ASP',	1.24244e+30	0	G ggt G	n. d.	0.00437511
596	GLY	5	'TYR',	5.16382e+22	0	G ggt G	n. d.	1.42631e-05				cut-off:	+27
596	GLY	5	'PHE',	1.68015e+19	0	G ggt G	n. d.	6.48083e-06
596	GLY	5	'GLU',	3254689817244060	0	G ggt G	n. d.	4.38926e-06
596	GLY	5	'LEU',	4.85267e+11	0	G ggt G	n. d.	3.72937e-07
621	ALA	4	'ASN',	1.66936e+43	0	C gct G	n. d.	6.56495e-05
621	ALA	4	'GLU',	5.6851e+33	0	C gct G	n. d.	4.48508e-06
621	ALA	4	LEU',	1.31679e+07	0	C gct G	n. d.	1.98635e-07
621	ALA	4	'HIE',	4.05687e+37	0	C gct G	n. d.	6.03391e-08
654	VAL	4	'GLU'	1.82954e+51	6.83589e+22	T gtg A	28.4275	0.000462603
654	VAL	4	'ARG'	4.59792e+58	6.93424e+17	T gtg A	40.8216	4.23995e-06
654	VAL	4	'LYS'	3.6987e+57	2.22329e+26	T gtg A	31.2211	3.34297e-06
654	VAL	4	'GLN'	4.96328e+51	4.45673e+21	T gtg A	30.0468	2.13076e-07
595	LEU	3	'ARG'	2.74887e+55	2.05e-06	C ctg G	61.1274
595	LEU	3	'LYS'	6.50602e+55	1.1009e+26	C ctg G	29.7716
595	LEU	3	'HIE'	5.66678e+37	0	C ctg G	n. d.
603	VAL	3	'PHE'	3.20041e+43	0	G gtt G	n. d.
603	VAL	3	'MET'	1.41886e+51	1.70697e+11	G gtt G	39.9197
603	VAL	3	'ARG'	5.65364e+51	0	G gtt G	n. d.
676	GLY	2	ILE',	1.39393e+26	0	T ggt G	n. d.
676	GLY	2	'VAL',	1.34244e+34	0	T ggt G	n. d.
672	TYR	2	'ARG',	7.70752e+52	46301	A tat T	48.2213
672	TYR	2	'TRP',	4.38576e+53	0	A tat T	n. d.
673	CYS	2	'PHE'	1.67488e+76	0	T tgt T	n. d.
673	CYS	2	'TYR'	3.20553e+54	0	T tgt T	n. d.
670	THR	1	'ARG',	1.6275e+59	4.9863e+30	T aca G	28.5137
809	CYS	1	'HID',	8.10677e+51	0	T tgt G	n. d.

## Sheet: ponatinib
Residue	Amino acid	No of mutants	Mutant	K* score_endogenous ligand	K* score_drug	Coding sequence	log K* ratio	relP_stomach cancer
809	CYS	8	'ARG'	7.21886e+50	0	T tgt G	n. d.	0.00330515			n. d. not defined, the log-value of an infinite value is not defined
809	CYS	8	'HID'	8.10677e+51	0	T tgt G	n. d.	2.38946e-05
809	CYS	8	'LEU'	8.01334e+44	7.01273	T tgt G	44.0579	9.62247e-06				complex	min wt K* score	max wt K* score	avwt
809	CYS	8	'ASP'	1.64578e+48	1.694e+42	T tgt G	5.98746	3.49669e-06				endogenous ligand	5.5 E +53	9.3 E +55	9.0 E +54
809	CYS	8	'ASN'	4.41118e+54	8.10906e+43	T tgt G	10.7356	1.62849e-06				ponatinib	2.2 E +60	6.8 E +60	3.4 E +60
809	CYS	8	'VAL'	2.23446e+54	6.34435e+40	T tgt G	13.5468	1.07761e-06
809	CYS	8	'ILE'	3.3148e+50	2.0094e+35	T tgt G	15.2174	5.01869e-07
809	CYS	8	'THR'	1.52259e+54	9.02168e+53	T tgt G	0.227296	1.03797e-07				cut-off:	-3
670	THR	5	'ILE',	3.05747e+54	2.38964e+47	T aca G	7.10703	0.00728365
670	THR	5	'LYS',	1.93249e+57	624483	T aca G	51.4906	0.00225392
670	THR	5	'ARG',	1.6275e+59	0	T aca G	n. d.	0.000466169
670	THR	5	'MET',	1.01548e+54	0	T aca G	n. d.	4.24612e-05
670	THR	5	'GLN',	2.70672e+55	4.72202e+57	T aca G	-2.24168	3.99765e-08
788	CYS	5	'TYR'	9.04043e+54	0	T tgt A	n. d.	0.00731411
788	CYS	5	'ARG'	9.04043e+54	3.87184e+53	T tgt A	1.36827	0.00330613
788	CYS	5	'PHE'	9.04043e+54	0	T tgt A	n. d.	0.00225407
788	CYS	5	'HID'	9.04043e+54	1.15714e+49	T tgt A	5.8928	2.38946e-05
788	CYS	5	'TRP'	9.04043e+54	0	T tgt A	n. d.	1.784e-05
595	LEU	4	'ARG',	2.74887e+55	9.80021e+51	C ctg G	3.44792
595	LEU	4	'GLN',	4.21306e+54	1.27619e+57	C ctg G	-2.48132
595	LEU	4	'HID',	1.5458e+39	2.31431e+23	C ctg G	15.8247
595	LEU	4	'LYS',	6.50602e+55	9.10853e+56	C ctg G	-1.14613
603	VAL	4	'ARG'	5.65364e+51	1.46271e+45	G gtt G	6.58717
603	VAL	4	'LEU'	1.72591e+46	4.76211e+45	G gtt G	0.559218
603	VAL	4	'MET'	1.41886e+51	2.63496e+43	G gtt G	7.73116
603	VAL	4	'PHE'	3.20041e+43	0	G gtt G	n. d.
621	ALA	4	'ASN'	1.66936e+43	3.3763e+43	C gct G	-0.305891
621	ALA	4	'GLU'	5.6851e+33	0	C gct G	n. d.
621	ALA	4	'HID'	1.22401e+39	0	C gct G	n. d.
621	ALA	4	LEU'	1.31679e+07	0	C gct G	n. d.
644	LEU	4	'ARG',	9.04043e+54	5.07164e+52	C ctg A	2.25104
644	LEU	4	'HID',	9.04043e+54	6.66367e+52	C ctg A	2.13248
644	LEU	4	'PHE',	9.04043e+54	0	C ctg A	n. d.
644	LEU	4	'TRP',	9.04043e+54	0	C ctg A	n. d.
653	ILE	4	'ARG',	9.04043e+54	1.83515e+35	T att G	19.6925
653	ILE	4	'HID',	9.04043e+54	1.88061e+55	T att G	-0.318109
653	ILE	4	'PHE',	9.04043e+54	0	T att G	n. d.
653	ILE	4	'TYR',	9.04043e+54	0	T att G	n. d.
668	VAL	4	'ARG',	9.04043e+54	0	G gtc A	n. d.
668	VAL	4	'GLU',	9.04043e+54	2.27616e+53	G gtc A	1.59899
668	VAL	4	'MET',	9.04043e+54	2.57581e+40	G gtc A	14.5453
668	VAL	4	'PHE',	9.04043e+54	0	G gtc A	n. d.
643	VAL	3	'HIE'	9.04043e+54	1.49897e+56	A gtc C	-1.2196
643	VAL	3	'PHE'	9.04043e+54	0	A gtc C	n. d.
643	VAL	3	'TYR'	9.04043e+54	0	A gtc C	n. d.
654	VAL	3	'ARG'	4.59792e+58	0	T gtg A	n. d.
654	VAL	3	'LYS'	3.6987e+57	3.043e+51	T gtg A	6.08475
654	VAL	3	'MET'	1.75543e+54	8.04639e+45	T gtg A	8.33878
604	VAL	2	'PHE',	9.04043e+54	0	t gtt g	n. d.
604	VAL	2	'TYR',	9.04043e+54	0	t gtt g	n. d.
669	ILE	2	'PHE'	9.04043e+54	0	C att A	n. d.
669	ILE	2	'TYR'	9.04043e+54	0	C att A	n. d.
673	CYS	2	'PHE'	1.67488e+76	1.64912e+61	T tgt T	15.0067
673	CYS	2	'TYR'	3.20553e+54	0	T tgt T	n. d.
783	LEU	2	'ARG',	9.04043e+54	3.56661e+52	C ctc G	2.40393
783	LEU	2	'TYR',	9.04043e+54	0	C ctc G	n. d.
790	HIS	2	'ARG'	9.04043e+54	0	T cac A	n. d.
790	HIS	2	'GLN'	9.04043e+54	4.74798e+57	T cac A	-2.72032
808	ILE	2	'PHE',	9.04043e+54	0	G att T	n. d.
808	ILE	2	'TYR',	9.04043e+54	0	G att T	n. d.
647	LEU	1	'ARG'	9.04043e+54	8.03763e+53	C ctt G	1.05106
672	TYR	1	'ARG',	7.70752e+52	7.01702e+50	A tat T	2.04076
677	ASP	1	'HID'	3.6156e+27	0	T gat C	n. d.
791	ARG	1	'TRP',	9.04043e+54	3.17856e+54	C aga G	0.453958
