# Supplementary material for: Combining Mutational Signatures, Clonal Fitness, and Drug Affinity to Define Drug-Specific Resistance Mutations in Cancer
Source: Cell Chem Biol. 2018 Nov 15;25(11):1359–1371.e2. doi: 10.1016/j.chembiol.2018.07.013 (PMC6242700; doi:10.1016/j.chembiol.2018.07.013)
Supplement: Table S4. Full List of Predicted EGFR Resistance Mutations, Related to Table 3 [file mmc4.xlsx]

## Sheet: erlotinib
Residue	Amino acid	No of mutants	Mutant	K* score_endogenous ligand	K* score_drug	Coding sequence	log K* ratio	relP_lung adenocarcinoma	References
796	GLY	9	'ASP',	225528558427335	2.08349e+28	c GGC t	-13.9656	0.00520798	Avizienyte et al., 2008, Zheng et al., 2017	n. d. not defined, the log-value of an infinite value is not defined
796	GLY	9	'ARG',	1.72673e+17	0	c GGC t	n. d.	0.00269459	Avizienyte et al., 2008
796	GLY	9	'ILE',	3508405012010460	0	c GGC t	n. d.	0.000100746				complex	min wt K* score	max wt K* score	avwt
796	GLY	9	'GLU',	114166665598027	0	c GGC t	n. d.	7.00644e-05				endogenous ligand	6.0 E +14	7.3 E +18	7.3 E +17
796	GLY	9	'PHE',	2626921167309240	1.89148e+08	c GGC t	7.14265	5.95154e-05				erlotinib	4.5 E +36	1.2 E +37	9.2 E +36
796	GLY	9	'LEU',	2932321823565420	0	c GGC t	n. d.	4.12508e-05
796	GLY	9	'THR',	2419346505007840	0	c GGC t	n. d.	2.41864e-05
796	GLY	9	'TYR',	2188300134754080	3.4e-07	c GGC t	21.8086	1.91522e-05				cut-off:	-14
796	GLY	9	'TRP',	471145983921414	0	c GGC t	n. d.	1.02752e-05
790	THR	5	'LYS',	1.85911e+18	2.13267e+09	c ACG c	8.94038	0.00726242
790	THR	5	'MET',	2043367969313790	0	c ACG c	n. d.	0.00595644	Pao et al., 2005
790	THR	5	'ARG',	5.41678e+18	0	c ACG c	n. d.	0.00132876
790	THR	5	'GLU',	30478680073472	5.20585e+26	c ACG c	-13.2325	1.86812e-05
790	THR	5	'GLN',	1125759957014740	6.82637e+26	c ACG c	-11.7827	8.45179e-06
718	LEU	3	'ARG',	8.98539e+16	1.85975e+30	g CTG g	-13.3159	0.00226014
718	LEU	3	'HID',	242900687504092	0	g CTG g	n. d.	0.000325237
718	LEU	3	'TRP',	1.86627e+13	0	g CTG g	n. d.	1.1185e-05
788	LEU	3	'ILE',	7.37761e+17	1.3631e+22	g CTC a	-4.26661	0.0153705
788	LEU	3	'PHE',	7.37761e+17	0	g CTC a	n. d.	0.00522168
788	LEU	3	'TYR',	7.37761e+17	0	g CTC a	n. d.	1.03288e-05
854	THR	3	'LYS'	9.5642e+21	1299731604819220	c ACA g	6.86679	0.0154249
854	THR	3	'ARG'	9.76304e+21	0	c ACA g	n. d.	0.00446685
854	THR	3	'MET'	1.19337e+16	578887	c ACA g	10.3142	3.51849e-05
743	ALA	2	'ARG',	4.73729e+08	0	c GCT a	n. d.
743	ALA	2	'HID',	1.51288e+16	0	c GCT a	n. d.
766	MET	2	'PHE',	7.37761e+17	0	g ATG g	n. d.
766	MET	2	'TRP',	7.37761e+17	2.2974e+30	g ATG g	-12.4933
842	ASN	2	'GLN'	3.00359e+23	9.24725e+36	g AAC g	-13.4884
842	ASN	2	'LYS'	1.20856e+29	9.24725e+36	g AAC g	-7.88374
723	PHE	1	'ARG',	7.07094e+24	5.38905e+36	g TTC g	-11.882
744	ILE	1	'TYR'	7.37761e+17	0	t ATC a	n. d.
777	LEU	1	'TRP'	7.37761e+17	0	c CTG c	n. d.
797	CYS	1	'TRP'	1177.93	0	c TGC c	n. d.
844	LEU	1	'TRP'	7.3123e+16	0	a CTG g	n. d.

## Sheet: gefitinib
Residue	Amino acid	No of mutants	Mutant	K* score_endogenous ligand	K* score_drug	Coding sequence	log K* ratio	relP_lung adenocarcinoma	References
796	GLY	14	'SER'	2112242828741960	1.66503e+28	c GGC t	-12.8967	0.00630396		n. d. not defined, the log-value of an infinite value is not defined
796	GLY	14	'ASP'	225528558427335	0	c GGC t	n. d.	0.00520798	Zheng et al., 2017
796	GLY	14	'ALA'	1493375580848070	6.17032e+25	c GGC t	-10.6161	0.00393756	Uramoto et al., 2007			complex	min wt K* score	max wt K* score	avwt
796	GLY	14	'CYS'	2354276084524230	7.93292e+21	c GGC t	-6.52758	0.0037156				endogenous ligand	6.0 E +14	7.3 E +18	7.3 E +17
796	GLY	14	'ARG'	1.72673e+17	0	c GGC t	n. d.	0.00269459				gefitinib	8.6 E +36	1.8 E +37	1.2 E +37
796	GLY	14	'ILE'	3508405012010460	0	c GGC t	n. d.	0.000100746
796	GLY	14	'GLU'	114166665598027	0	c GGC t	n. d.	7.00644e-05
796	GLY	14	'PHE'	2626921167309240	0	c GGC t	n. d.	5.95154e-05				cut-off:	-14
796	GLY	14	'LEU'	2932321823565420	0	c GGC t	n. d.	4.12508e-05
796	GLY	14	'THR'	2419346505007840	1.74654e+10	c GGC t	5.14152	2.41864e-05
796	GLY	14	'TYR'	2188300134754080	0	c GGC t	n. d.	1.91522e-05
796	GLY	14	'ASN'	2880322420662660	0	c GGC t	n. d.	1.60317e-05
796	GLY	14	'HID'	4178965694650100	0	c GGC t	n. d.	1.32746e-05
796	GLY	14	'TRP'	471145983921414	0	c GGC t	n. d.	1.02752e-05
790	THR	6	'LYS'	1.85911e+18	3.98913e+18	c ACG c	-0.331573	0.00726242
790	THR	6	'MET'	2043367969313790	1.59505e+22	c ACG c	-6.89243	0.00595644	Kobayashi et al., 2005; Pao et al., 2005
790	THR	6	'ARG'	5.41678e+18	0	c ACG c	n. d.	0.00132876
790	THR	6	'LEU'	945616831018760	1.85659e+12	c ACG c	2.707	3.92469e-05
790	THR	6	'GLU'	30478680073472	1.32471e+27	c ACG c	-13.6381	1.86812e-05
790	THR	6	'GLN'	1125759957014740	1.08219e+27	c ACG c	-11.9829	8.45179e-06
854	THR	4	'LYS'	9.5642e+21	1.32211e+28	c ACA g	-6.14062	0.0154249
854	THR	4	'ARG'	9.76304e+21	1.3e-07	c ACA g	28.8756	0.00446685
854	THR	4	'LEU'	2750845029222280	1.65439e+29	c ACA g	-13.7792	4.6136e-05
854	THR	4	'MET'	1.19337e+16	4.18323e+27	c ACA g	-11.5447	3.51849e-05
777	LEU	3	'HID',	7.37761e+17	0	c CTG c	n. d.
777	LEU	3	'PHE',	7.37761e+17	0	c CTG c	n. d.
777	LEU	3	'TRP',	7.37761e+17	0	c CTG c	n. d.
718	LEU	2	'HID',	242900687504092	0	g CTG g	n. d.
718	LEU	2	'TRP',	1.86627e+13	0	g CTG g	n. d.
728	LYS	2	'TRP'	7.37761e+17	0	t AAG g	n. d.
728	LYS	2	'TYR'	7.37761e+17	0	t AAG g	n. d.
743	ALA	2	'ARG',	4.73729e+08	0	c GCT a	n. d.
743	ALA	2	'HID',	1.51288e+16	0	c GCT a	n. d.
766	MET	2	'PHE'	7.37761e+17	0	g ATG g	n. d.
766	MET	2	'TRP'	7.37761e+17	0	g ATG g	n. d.
797	CYS	2	TRP'	1177.93	0	c TGC c	n. d.
797	CYS	2	'TYR',	284640416399952	5.08549e+24	c TGC c	-10.252
842	ASN	2	'GLN'	3.00359e+23	1.24548e+37	g AAC g	-13.6177
842	ASN	2	'LYS'	1.20856e+29	1.24548e+37	g AAC g	-8.01307
723	PHE	1	'ARG',	7.07094e+24	1.24548e+37	g TTC g	-12.2459
788	LEU	1	'TYR'	7.37761e+17	4.99285e+31	g CTC a	-13.8304
793	MET	1	'PHE',	443790815854483	0	c ATG c	n. d.
844	LEU	1	'TRP',	7.3123e+16	1.08801e+06	a CTG g	10.8274

## Sheet: osimertinib
Residue	Amino acid	No of mutants	Mutant	K* score_endogenous ligand	K* score_drug	Coding sequence	log K* ratio	relP_lung adenocarcinoma	References
796	GLY	14	'SER'	2112242828741960	5.03302e+24	c GGC t	-9.37709	0.00630396	Ou et al., 2017b	n. d. not defined, the log-value of an infinite value is not defined
796	GLY	14	'ASP'	225528558427335	0	c GGC t	n. d.	0.00520798	Zheng et al., 2017
796	GLY	14	'ALA'	1493375580848070	2.25551e+25	c GGC t	-10.1791	0.00393756				complex	min wt K* score	max wt K* score	avwt
796	GLY	14	'CYS'	2354276084524230	0	c GGC t	n. d.	0.0037156				endogenous ligand	6.0 E +14	7.3 E +18	7.3 E +17
796	GLY	14	'ARG'	1.72673e+17	0	c GGC t	n. d.	0.00269459	Ou et al., 2017b			osimertinib	2.8 E +39	3.3 E +40	6.7 E +39
796	GLY	14	'ILE'	3508405012010460	0	c GGC t	n. d.	0.000100746
796	GLY	14	'GLU'	114166665598027	0	c GGC t	n. d.	7.00644e-05
796	GLY	14	'PHE'	2626921167309240	0	c GGC t	n. d.	5.95154e-05				cut-off:	-17
796	GLY	14	'LEU'	2932321823565420	0	c GGC t	n. d.	4.12508e-05
796	GLY	14	'THR'	2419346505007840	0	c GGC t	n. d.	2.41864e-05
796	GLY	14	'TYR'	2188300134754080	0	c GGC t	n. d.	1.91522e-05
796	GLY	14	'ASN'	2880322420662660	0	c GGC t	n. d.	1.60317e-05
796	GLY	14	'HID'	4178965694650100	0	c GGC t	n. d.	1.32746e-05
796	GLY	14	'TRP'	471145983921414	0	c GGC t	n. d.	1.02752e-05
797	CYS	4	'PHE',	7.95461e+13	1.45072e+30	c TGC c	-16.261	0.016165
797	CYS	4	'TYR',	284640416399952	1.73193e+22	c TGC c	-7.78423	0.00544562
797	CYS	4	'ARG',	1.50651e+22	8.43212e+38	c TGC c	-16.748	0.00542377	Ou et al., 2017b
797	CYS	4	TRP'	1177.93	0	c TGC c	n. d.	0.0038653
718	LEU	3	'ARG',	8.98539e+16	1.84985e+30	g CTG g	-13.3136	0.00226014
718	LEU	3	'HID',	242900687504092	0	g CTG g	n. d.	0.000325237
718	LEU	3	'TRP',	1.86627e+13	0	g CTG g	n. d.	1.1185e-05
719	GLY	3	VAL'	8.43176e+08	0	g GGC t	n. d.	0.0164015
719	GLY	3	ILE'	4.43727e+06	0	g GGC t	n. d.	0.000116883
719	GLY	3	'THR'	27555982665285	7.08971e+26	g GGC t	-13.4104	2.80605e-05
726	VAL	3	'PHE',	9.95887e+13	0	g GTG t	n. d.	0.000254321
726	VAL	3	'LYS',	1.87537e+16	1.61697e+32	g GTG t	-15.9356	2.34349e-05
726	VAL	3	'ARG',	2.82555e+18	2.04628e+33	g GTG t	-14.8599	8.089e-06
743	ALA	3	ASP'	443248	145106290055078	c GCT a	-8.51504	0.0107737
743	ALA	3	'HID'	1.51288e+16	0	c GCT a	n. d.	2.60414e-05
743	ALA	3	'ARG'	4.73729e+08	1.46139e+10	c GCT a	-1.48924	6.73807e-06
728	LYS	2	'TRP'	7.37761e+17	0	t AAG g	n. d.
728	LYS	2	'TYR'	7.37761e+17	0	t AAG g	n. d.
792	LEU	2	'PHE'	1277267200317730	0	g CTC a	n. d.
792	LEU	2	'TYR'	1831503938940160	0	g CTC a	n. d.
842	ASN	2	'GLN'	3.00359e+23	6.78458e+39	g AAC g	-16.3539
842	ASN	2	'LYS'	1.20856e+29	6.78458e+39	g AAC g	-10.7493
723	PHE	1	'ARG'	7.07094e+24	8.77754e+37	g TTC g	-13.0939
844	LEU	1	'TRP'	7.3123e+16	2.14038e+31	a CTG g	-14.4664

## Sheet: cetuximab
Residue	Amino acid	No of mutants	Mutant	K* score_EGF	K* score_TGF-α	K* score_drug	Coding sequence	log K* ratio EGF	log K* ratio TGF-α	relP_colorectal cancer	References
471	Gly	15	'CYS'	1.83696e+94	1.55082e+89	1.63445e+47	A GGT G	47.0507	41.9772	0.00603831		n. d. not defined, the log-value of an infinite value is not defined
471	Gly	15	'SER'	1.83696e+94	1.55082e+89	7.22268e+43	A GGT G	50.4054	45.3319	0.00397474
471	Gly	15	'ASP'	1.83696e+94	1.55082e+89	1.77302	A GGT G	94.0154	88.9418	0.00383311		complex	min wt K* score	max wt K* score	avwt
471	Gly	15	'VAL'	1.83696e+94	1.55082e+89	0	A GGT G	n. d.	n. d.	0.00166967		endogenous ligand 1 - EGF	4.5 E +89	1.5 E +95	1.8 E +94
471	Gly	15	'ALA'	1.83696e+94	1.55082e+89	2.24799e+20	A GGT G	73.9123	68.8388	0.000731568		endogenous ligand 2 - TGF-α	4.4 E +87	8.0 E +89	1.5 E +89
471	Gly	15	'ARG'	1.83696e+94	1.55082e+89	0	A GGT G	n. d.	n. d.	0.000580402		cetuximab	1.4 E +59	2.3 E +60	5.6 E +59
471	Gly	15	'TYR'	1.83696e+94	1.55082e+89	0	A GGT G	n. d.	n. d.	2.29664e-05
471	Gly	15	'ASN'	1.83696e+94	1.55082e+89	0	A GGT G	n. d.	n. d.	1.51011e-05		cut-off 1:	+42
471	Gly	15	'PHE'	1.83696e+94	1.55082e+89	0	A GGT G	n. d.	n. d.	9.99223e-06		cut-off 2:	+32
471	Gly	15	'ILE'	1.83696e+94	1.55082e+89	0	A GGT G	n. d.	n. d.	6.57017e-06
471	Gly	15	'TRP'	1.83696e+94	1.55082e+89	0	A GGT G	n. d.	n. d.	4.55294e-06
471	Gly	15	'GLU'	1.83696e+94	1.55082e+89	0	A GGT G	n. d.	n. d.	4.49749e-06
471	Gly	15	'THR'	1.83696e+94	1.55082e+89	3.32705e+32	A GGT G	61.742	56.6685	2.87873e-06
471	Gly	15	'HID'	1.83696e+94	1.55082e+89	0	A GGT G	n. d.	n. d.	2.18724e-06
471	Gly	15	'LEU'	1.83696e+94	1.55082e+89	0	A GGT G	n. d.	n. d.	9.51626e-07
441	Gly	12	'ARG',	3.59151e+84	1.55082e+89	0	A GGA A	n. d.	n. d.	0.00454818	Braig et al., 2015
441	Gly	12	'GLU',	1.95956e+78	1.55082e+89	0	A GGA A	n. d.	n. d.	0.0043732
441	Gly	12	VAL',	5.51509e+22	1.55082e+89	0	A GGA A	n. d.	n. d.	0.00221949
441	Gly	12	'ALA',	4.11542e+94	1.55082e+89	5.84779e+43	A GGA A	50.8474	45.4236	0.000605875
441	Gly	12	TRP',	2.59442e+39	1.55082e+89	0	A GGA A	n. d.	n. d.	2.57498e-05
441	Gly	12	'LYS',	8.21059e+84	1.55082e+89	0	A GGA A	n. d.	n. d.	1.72221e-05
441	Gly	12	'LEU',	4.66996e+64	1.55082e+89	0	A GGA A	n. d.	n. d.	1.45342e-05
441	Gly	12	'SER',	1.17954e+94	1.55082e+89	0	A GGA A	n. d.	n. d.	1.04326e-05
441	Gly	12	'CYS',	7.05033e+93	1.55082e+89	0	A GGA A	n. d.	n. d.	1.03571e-05
441	Gly	12	'ASP',	2.36548e+91	1.55082e+89	0	A GGA A	n. d.	n. d.	7.49814e-06
441	Gly	12	'GLN',	1.85945e+82	1.55082e+89	0	A GGA A	n. d.	n. d.	2.49446e-06
441	Gly	12	'THR',	1.67283e+60	1.55082e+89	0	A GGA A	n. d.	n. d.	2.38192e-06
418	Ser	10	'ARG'	4.43727e+95	3.22088e+90	1.97118e+08	C AGC C	87.3524	82.2132	0.00301772
418	Ser	10	'ILE'	1.16633e+93	5.64958e+89	525273136919158	C AGC C	78.3464	75.0316	0.00191654
418	Ser	10	'THR'	6.1539e+94	2.91849e+89	4.235e+50	C AGC C	44.1623	38.8383	0.000637928
418	Ser	10	'LYS'	1.15833e+95	2.45212e+90	0	C AGC C	n. d.	n. d.	1.52206e-05
418	Ser	10	'VAL'	6.17854e+94	3.20608e+89	6.76382e+26	C AGC C	67.9607	62.6758	1.12753e-05
418	Ser	10	'HID'	2.60924e+93	5.59131e+89	0	C AGC C	n. d.	n. d.	6.46489e-06
418	Ser	10	'TYR'	6.61332e+92	1.09658e+90	0	C AGC C	n. d.	n. d.	4.568e-06
418	Ser	10	'LEU'	1.98743e+94	2.03919e+89	0	C AGC C	n. d.	n. d.	1.69994e-06
418	Ser	10	'PHE'	1.70853e+93	2.00741e+90	0	C AGC C	n. d.	n. d.	1.20115e-06
418	Ser	10	'TRP'	4.09701e+93	1.32807e+90	0	C AGC C	n. d.	n. d.	4.06495e-07
468	Ser	9	'ARG',	2.25746e+91	1.55082e+89	0	A AGC A	n. d.	n. d.		Montagut et al., 2012
468	Ser	9	'ASN',	5.55512e+92	1.55082e+89	1.65446e+45	A AGC A	47.526	43.9719
468	Ser	9	'HID',	3.56453e+92	1.55082e+89	0	A AGC A	n. d.	n. d.
468	Ser	9	'ILE',	1.12537e+90	1.55082e+89	5.29558e+24	A AGC A	65.3274	64.4666
468	Ser	9	'LYS',	4.51422e+91	1.55082e+89	7.15355e+44	A AGC A	46.8001	44.336
468	Ser	9	'MET',	2.63933e+90	1.55082e+89	3.90432e+46	A AGC A	43.8299	42.599
468	Ser	9	'PHE',	8.04518e+85	1.55082e+89	0	A AGC A	n. d.	n. d.
468	Ser	9	'TRP',	6.34279e+83	1.55082e+89	0	A AGC A	n. d.	n. d.
468	Ser	9	'TYR',	2.80558e+90	1.55082e+89	0	A AGC A	n. d.	n. d.
349	Pro	4	'HID'	8.48461e+93	7.38955e+88	2.8912e+35	G CCG G	58.4676	53.4075
349	Pro	4	'LEU'	9.33471e+93	6.60452e+89	0	G CCG G	n. d.	n. d.
349	Pro	4	'TRP'	2.7971e+94	6.10118e+79	0	G CCG G	n. d.	n. d.
349	Pro	4	'VAL'	2.3189e+94	1.35108e+89	0	G CCG G	n. d.	n. d.
467	Ile	4	'ARG'	6.49621e+94	7.15875e+89	2.37566e+16	T ATA A	78.4369	73.4791
467	Ile	4	'LEU'	2.11204e+93	1.79698e+89	1.83505e+17	T ATA A	76.0611	71.9909
467	Ile	4	'MET'	7.00166e+93	1.76355e+89	3.86813e+45	T ATA A	48.2577	43.6589		Arena et al., 2015
467	Ile	4	'PHE'	2.321e+93	1.83844e+89	0	T ATA A	n. d.	n. d.
385	Ala	3	'LEU',	1.83696e+94	1.55082e+89	0	G GCT T	n. d.	n. d.
385	Ala	3	'PHE',	1.83696e+94	1.55082e+89	0	G GCT T	n. d.	n. d.
385	Ala	3	'TYR',	1.83696e+94	1.55082e+89	0	G GCT T	n. d.	n. d.
443	Lys	3	'ILE'	1.83696e+94	1.55082e+89	0	C AAA A	n. d.	n. d.
443	Lys	3	'TYR'	1.83696e+94	1.55082e+89	4.54471e+33	C AAA A	60.6066	55.5331
443	Lys	3	'VAL'	1.83696e+94	1.55082e+89	9.99735e+44	C AAA A	49.2642	44.1907
473	Asn	2	'ILE'	1.83696e+94	1.55082e+89	2.31808e+49	A AAC A	44.899	39.8254
473	Asn	2	'VAL'	1.83696e+94	1.55082e+89	1.84733e+49	A AAC A	44.9976	39.924
409	HID	1	'LEU',	5.61204e+89	2.91002e+88	5.37318e+24	A CAT G	65.0189	63.7337
412	Phe	1	'TRP',	4.56949e+91	2.80608e+80	0	G TTT T	n. d.	n. d.
470	Arg	1	'TRP',	1.83696e+94	1.55082e+89	0	C AGA G	n. d.	n. d.

## Sheet: panitumumab
Residue	Amino acid	No of mutants	Mutant	K* score_EGF	K* score_TGF-α	K* score_drug	Coding sequence	log K* ratio EGF	log K* ratio TGF-α	relP_colorectal cancer	References
418	Ser	14	'ASN'	1.13664e+95	2.63868e+89	0	C AGC C	n. d.	n. d.	0.00727804		n. d. not defined, the log-value of an infinite value is not defined
418	Ser	14	'ARG'	4.43727e+95	3.22088e+90	0	C AGC C	n. d.	n. d.	0.00301772
418	Ser	14	'ILE'	1.16633e+93	5.64958e+89	0	C AGC C	n. d.	n. d.	0.00191654		complex	min wt K* score	max wt K* score	avwt
418	Ser	14	'CYS'	3.70598e+94	2.88894e+89	1.29525e+47	C AGC C	47.4565	42.3484	0.000639432		endogenous ligand 1 - EGF	4.5 E +89	1.5 E +95	1.8 E +94
418	Ser	14	'THR'	6.1539e+94	2.91849e+89	1.51674e+42	C AGC C	52.6082	47.2842	0.000637928		endogenous ligand 2 - TGF-α	4.4 E +87	8.0 E +89	1.5 E +89
418	Ser	14	'ASP'	1.23827e+94	1.62964e+88	0	C AGC C	n. d.	n. d.	4.288e-05		panitumumab	1.8 E +61	3.4 E +62	9.7 E +61
418	Ser	14	'LYS'	1.15833e+95	2.45212e+90	0	C AGC C	n. d.	n. d.	1.52206e-05
418	Ser	14	'VAL'	6.17854e+94	3.20608e+89	2.65821e+07	C AGC C	87.3663	82.0814	1.12753e-05		cut-off 1:	+39
418	Ser	14	'HID'	2.60924e+93	5.59131e+89	0	C AGC C	n. d.	n. d.	6.46489e-06		cut-off 2:	+30
418	Ser	14	'TYR'	6.61332e+92	1.09658e+90	0	C AGC C	n. d.	n. d.	4.568e-06
418	Ser	14	'LEU'	1.98743e+94	2.03919e+89	0	C AGC C	n. d.	n. d.	1.69994e-06
418	Ser	14	'MET'	1.01235e+95	1.13559e+89	2.99095e+31	C AGC C	63.5295	57.5794	1.2166e-06
418	Ser	14	'PHE'	1.70853e+93	2.00741e+90	0	C AGC C	n. d.	n. d.	1.20115e-06
418	Ser	14	'TRP'	4.09701e+93	1.32807e+90	0	C AGC C	n. d.	n. d.	4.06495e-07
441	Gly	12	'ARG',	3.59151e+84	1.55082e+89	0	A GGA A	n. d.	n. d.	0.00454818	Braig et al., 2015
441	Gly	12	'GLU',	1.95956e+78	1.55082e+89	0	A GGA A	n. d.	n. d.	0.0043732
441	Gly	12	VAL',	5.51509e+22	1.55082e+89	0	A GGA A	n. d.	n. d.	0.00221949
441	Gly	12	'ALA',	4.11542e+94	1.55082e+89	1.68126e+37	A GGA A	57.3888	51.9649	0.000605875
441	Gly	12	TRP',	2.59442e+39	1.55082e+89	0	A GGA A	n. d.	n. d.	2.57498e-05
441	Gly	12	'LYS',	8.21059e+84	1.55082e+89	0	A GGA A	n. d.	n. d.	1.72221e-05
441	Gly	12	'LEU',	4.66996e+64	1.55082e+89	0	A GGA A	n. d.	n. d.	1.45342e-05
441	Gly	12	'SER',	1.17954e+94	1.55082e+89	0.0313543	A GGA A	95.5754	90.6943	1.04326e-05
441	Gly	12	'CYS',	7.05033e+93	1.55082e+89	0	A GGA A	n. d.	n. d.	1.03571e-05
441	Gly	12	'ASP',	2.36548e+91	1.55082e+89	0	A GGA A	n. d.	n. d.	7.49814e-06
441	Gly	12	'GLN',	1.85945e+82	1.55082e+89	0	A GGA A	n. d.	n. d.	2.49446e-06
441	Gly	12	'THR',	1.67283e+60	1.55082e+89	0	A GGA A	n. d.	n. d.	2.38192e-06
471	Gly	8	'ASP',	1.83696e+94	1.55082e+89	6.37491e+52	A GGT G	41.4596	36.3861	0.00383311
471	Gly	8	'VAL',	1.83696e+94	1.55082e+89	3.64936e+50	A GGT G	43.7019	38.6283	0.00166967
471	Gly	8	'TYR',	1.83696e+94	1.55082e+89	0	A GGT G	n. d.	n. d.	2.29664e-05
471	Gly	8	'PHE',	1.83696e+94	1.55082e+89	0	A GGT G	n. d.	n. d.	9.99223e-06
471	Gly	8	'ILE',	1.83696e+94	1.55082e+89	6.20079e+48	A GGT G	45.4717	40.3981	6.57017e-06
471	Gly	8	'TRP',	1.83696e+94	1.55082e+89	0	A GGT G	n. d.	n. d.	4.55294e-06
471	Gly	8	'HID',	1.83696e+94	1.55082e+89	3.42139e+50	A GGT G	43.7299	38.6564	2.18724e-06
471	Gly	8	'LEU',	1.83696e+94	1.55082e+89	0	A GGT G	n. d.	n. d.	9.51626e-07
349	Pro	5	'GLN'	8.18883e+93	5.42836e+89	1.13459e+45	G CCG G	48.8584	44.6798
349	Pro	5	'GLU'	3.72554e+92	3.06093e+87	4.3439e+45	G CCG G	46.9333	41.848
349	Pro	5	'LEU'	9.33471e+93	6.60452e+89	0	G CCG G	n. d.	n. d.
349	Pro	5	'LYS'	3.37812e+94	4.27987e+92	9.05893e+53	G CCG G	40.5716	38.6744
349	Pro	5	'TRP'	2.7971e+94	6.10118e+79	0	G CCG G	n. d.	n. d.
467	Ile	5	'ARG',	6.49621e+94	7.15875e+89	3.38858e+32	T ATA A	62.2826	57.3248
467	Ile	5	'GLU',	1.43764e+93	2.10806e+88	5.13604e+52	T ATA A	40.447	35.6133
467	Ile	5	'LEU',	2.11204e+93	1.79698e+89	2.41585e+46	T ATA A	46.9416	42.8715
467	Ile	5	'LYS',	2.80967e+94	7.41794e+89	2.617e-05	T ATA A	99.0309	94.4525
467	Ile	5	'PHE',	2.321e+93	1.83844e+89	0	T ATA A	n. d.	n. d.
468	Ser	5	'ARG'	2.25746e+91	1.55082e+89	2.63414e+36	A AGC A	54.933	52.7699
468	Ser	5	'HID'	3.56453e+92	1.55082e+89	0	A AGC A	n. d.	n. d.
468	Ser	5	'PHE'	8.04518e+85	1.55082e+89	0	A AGC A	n. d.	n. d.
468	Ser	5	'TRP'	6.34279e+83	1.55082e+89	0	A AGC A	n. d.	n. d.
468	Ser	5	'TYR'	2.80558e+90	1.55082e+89	0	A AGC A	n. d.	n. d.
384	Gln	3	'HID'	3.34718e+89	2.00356e+89	4.98673e+37	T CAG G	51.8269	51.604
384	Gln	3	'LEU'	2.21326e+93	3.72008e+88	6.4232e+50	T CAG G	42.5373	37.7628
384	Gln	3	'VAL'	1.43089e+92	2.80502e+87	1.09078e+52	T CAG G	40.1179	35.4102
385	Ala	3	'HID',	1.83696e+94	1.55082e+89	0	G GCT T	n. d.	n. d.
385	Ala	3	'PHE',	1.83696e+94	1.55082e+89	0	G GCT T	n. d.	n. d.
385	Ala	3	'TYR',	1.83696e+94	1.55082e+89	0	G GCT T	n. d.	n. d.
420	Asn	3	'HID'	1.83696e+94	1.55082e+89	4.63785e+38	G AAC A	55.5978	50.5242
420	Asn	3	'PHE'	1.83696e+94	1.55082e+89	9.54018e+18	G AAC A	75.2845	70.211
420	Asn	3	'TYR'	1.83696e+94	1.55082e+89	0	G AAC A	n. d.	n. d.
348	Leu	2	'ILE',	2.34874e+94	1.8443e+89	6.13193e+52	C CTG C	41.5832	36.4782
348	Leu	2	'VAL',	1.30113e+93	3.29248e+88	2.17626e+51	C CTG C	41.7766	37.1798
442	Asn	2	'PHE'	1.83696e+94	1.55082e+89	0	A AAC A	n. d.	n. d.
442	Asn	2	'TYR'	1.83696e+94	1.55082e+89	0	A AAC A	n. d.	n. d.
419	Leu	1	'TRP',	1.83696e+94	1.55082e+89	0	C CTG A	n. d.	n. d.
465	Lys	1	'LEU',	2.44094e+93	4.55673e+86	1.71439e+52	C AAA A	41.1534	34.4245
470	Arg	1	'TRP'	1.83696e+94	1.55082e+89	0	C AGA G	n. d.	n. d.
