# Supplementary material for: Combining Mutational Signatures, Clonal Fitness, and Drug Affinity to Define Drug-Specific Resistance Mutations in Cancer
Source: Cell Chem Biol. 2018 Nov 15;25(11):1359–1371.e2. doi: 10.1016/j.chembiol.2018.07.013 (PMC6242700; doi:10.1016/j.chembiol.2018.07.013)
Supplement: Table S5. Full List of Predicted Abl Resistance Mutations, Related to Table 4 [file mmc5.xlsx]

## Sheet: imatinib
Residue	Amino acid	No of mutants	Mutant	K* score_endogenous ligand	K* score_drug	Coding sequence	log K* ratio	References
380	ALA	8	'ARG'	2.02143e+27	0	A GCT G	n. d.		n. d. not defined, the log-value of an infinite value is not defined
380	ALA	8	'ASN'	2.02143e+27	1.27096e+12	A GCT G	15.2015
380	ALA	8	'CYS'	2.02143e+27	7.6629e+51	A GCT G	-24.5787					complex	min wt K* score	max wt K* score	avwt
380	ALA	8	'HID'	2.02143e+27	0	A GCT G	n. d.					endogenous ligand	1.3 E +26	1.4 E +28	2.0 E +27
380	ALA	8	'ILE'	2.02143e+27	3.46414e+51	A GCT G	-24.2339					imatinib	6.1 E +58	2.7 E +59	1.9 E +59
380	ALA	8	'PHE'	2.02143e+27	0	A GCT G	n. d.
380	ALA	8	'TYR'	2.02143e+27	0	A GCT G	n. d.
380	ALA	8	'VAL'	2.02143e+27	2.22154e+48	A GCT G	-21.041					cut-off:	-29
256	VAL	7	'ARG',	8.80628e+27	4.05369e+29	G GTG T	-1.66306
256	VAL	7	'GLN',	1.80229e+26	4.19296e+42	G GTG T	-16.3667
256	VAL	7	'GLU',	3.33023e+23	1.01146e+41	G GTG T	-17.4825
256	VAL	7	'LEU',	9.01404e+22	1.74666e+47	G GTG T	-24.2873	Bamford et al., 2004; Tiribelli et al., 2013
256	VAL	7	'LYS',	4.24568e+29	4.54916e+53	G GTG T	-24.03
256	VAL	7	'MET',	5.57273e+25	9.46312e+49	G GTG T	-24.23
256	VAL	7	'TRP',	3.17399e+24	0	G GTG T	n. d.
269	ALA	7	'ARG'	5.16965e+20	0	G GCC G	n. d.
269	ALA	7	'ASN'	1.28543e+26	7.55614e+35	G GCC G	-9.76925
269	ALA	7	'ASP'	5.63477e+24	1.82285e+44	G GCC G	-19.5099
269	ALA	7	'CYS'	3.24327e+27	2.10695e+55	G GCC G	-27.8127
269	ALA	7	'GLU'	972318173034619	0	G GCC G	n. d.
269	ALA	7	ILE'	465.521	9.08674e+07	G GCC G	-5.29047
269	ALA	7	'LEU'	1.60802e+18	0	G GCC G	n. d.
315	THR	7	'ARG',	3.699e+28	0	C ACT G	n. d.
315	THR	7	'HID',	2.75942e+26	2002.75	C ACT G	23.1392
315	THR	7	'ILE',	8.99088e+26	1.78695e+26	C ACT G	0.70169	Gorre et al., 2001
315	THR	7	'LYS',	4.20902e+29	0	C ACT G	n. d.
315	THR	7	'MET',	1.06877e+27	0	C ACT G	n. d.
315	THR	7	'TYR',	1.40921e+26	0	C ACT G	n. d.
315	THR	7	'VAL',	3.06574e+26	6.66275e+52	C ACT G	-26.3371	Redaelli et al., 2012
321	GLY	6	'ASP'	3.23867e+21	3.01253e+42	C GGG A	-20.9686
321	GLY	6	'CYS'	1.10534e+26	4.72014e+46	C GGG A	-20.6305
321	GLY	6	MET'	203720	0	C GGG A	n. d.
321	GLY	6	'SER'	1.5177e+27	2.67524e+54	C GGG A	-27.2462
321	GLY	6	'THR'	1.90814e+22	1.69508e+38	C GGG A	-15.9486
321	GLY	6	'VAL'	1.74056e+20	1.22757e+26	C GGG A	-5.84836
248	LEU	5	'ARG',	3.98763e+30	4.41328e+54	G CTG G	-24.044	Redaelli et al., 2012
248	LEU	5	'HID',	4.7268e+26	1.90353e+50	G CTG G	-23.605
248	LEU	5	'LYS',	4.9884e+29	1.20909e+54	G CTG G	-24.3845
248	LEU	5	'PHE',	4.62955e+22	0	G CTG G	n. d.
248	LEU	5	'TRP',	2.17316e+24	0	G CTG G	n. d.
253	TYR	5	'ARG'	2.02143e+27	3.62267e+53	G TAC G	-26.2534
253	TYR	5	'ASP'	2.02143e+27	8.99259e+54	G TAC G	-27.6482
253	TYR	5	'ILE'	2.02143e+27	1.18036e+32	G TAC G	-4.76636
253	TYR	5	'LEU'	2.02143e+27	4.0081e+18	G TAC G	8.70272
253	TYR	5	'TRP'	2.02143e+27	1.14315e+36	G TAC G	-8.75244
290	MET	3	'ARG',	2.02143e+27	1.04918e+55	C ATG A	-27.7152
290	MET	3	'PHE',	2.02143e+27	0	C ATG A	n. d.
290	MET	3	'TRP',	2.02143e+27	0	C ATG A	n. d.
298	LEU	3	'ARG',	2.02143e+27	3.10701e+45	C CTG G	-18.1867
298	LEU	3	'PHE',	2.02143e+27	2.10676e+50	C CTG G	-23.018
298	LEU	3	'TRP',	2.02143e+27	1.10319e+20	C CTG G	7.26301
299	VAL	3	'ARG'	1.44272e+29	0	G GTG C	n. d.
299	VAL	3	'LYS'	5.19272e+28	2.63093e+40	G GTG C	-11.7047
299	VAL	3	'MET'	3.02243e+26	8.4602e+40	G GTG C	-14.447
370	LEU	3	'ARG',	1.38876e+30	2.37704e+30	C CTG G	-0.233408
370	LEU	3	'LYS',	1.49584e+29	1.09384e+52	C CTG G	-22.8641
370	LEU	3	'TRP',	2.00453e+23	0	C CTG G	n. d.
270	VAL	2	'PHE',	2.02143e+27	0	C GTG A	n. d.
270	VAL	2	'TRP',	2.02143e+27	0	C GTG A	n. d.
293	ILE	1	'TYR'	2.02143e+27	0	G ATC A	n. d.
314	ILE	1	'TYR'	2.02143e+27	0	C ATC A	n. d.
317	PHE	1	'LEU',	2.29422e+24	1.15284e+46	G TTC A	-21.7011
322	ASN	1	'LYS',	2.73423e+32	1.93095e+59	G AAC C	-26.8489
354	LEU	1	'ARG'	2.02143e+27	1.05575e+53	C CTG G	-25.7179
361	HIS	1	'ARG',	2.02143e+27	3.38349e+54	C CAC A	-27.2237
379	VAL	1	'PHE'	2.02143e+27	0	G GTA G	n. d.

## Sheet: nilotinib
Residue	Amino acid	No of mutants	Mutant	K* score_endogenous ligand	K* score_drug	Coding sequence	log K* ratio	References
256	VAL	8	'ARG',	8.80628e+27	0	G GTG T	n. d.		n. d. not defined, the log-value of an infinite value is not defined
256	VAL	8	'GLN',	1.80229e+26	5.06871e+31	G GTG T	-5.44907
256	VAL	8	'GLU',	3.33023e+23	6.08212e+40	G GTG T	-17.2616					complex	min wt K* score	max wt K* score	avwt
256	VAL	8	'LEU',	9.01404e+22	1.1253e+52	G GTG T	-29.0964					endogenous ligand	1.3 E +26	1.4 E +28	2.0 E +27
256	VAL	8	'LYS',	4.24568e+29	2.36068	G GTG T	29.2549					nilotinib	7.7 E +58	9.2 E +61	5.9 E +61
256	VAL	8	'MET',	5.57273e+25	1.49042e+22	G GTG T	3.57276
256	VAL	8	'PHE',	3.00983e+26	0	G GTG T	n. d.
256	VAL	8	'TRP',	3.17399e+24	0	G GTG T	n. d.					cut-off:	-30
380	ALA	8	'ARG'	2.02143e+27	0	A GCT G	n. d.
380	ALA	8	'ASN'	2.02143e+27	1409.02	A GCT G	24.1567
380	ALA	8	'CYS'	2.02143e+27	3.92331e+55	A GCT G	-28.288
380	ALA	8	'ILE'	2.02143e+27	8.28832e+48	A GCT G	-21.6128
380	ALA	8	'LEU'	2.02143e+27	1.18871e+20	A GCT G	7.23058
380	ALA	8	'PHE'	2.02143e+27	0	A GCT G	n. d.
380	ALA	8	'TYR'	2.02143e+27	0	A GCT G	n. d.
380	ALA	8	'VAL'	2.02143e+27	1.80088e+44	A GCT G	-16.9498
253	TYR	6	'GLN'	2.02143e+27	3.62498e+56	G TAC G	-29.2536
253	TYR	6	'GLU'	2.02143e+27	5.34043e+56	G TAC G	-29.4219
253	TYR	6	'ILE'	2.02143e+27	7.0679e+54	G TAC G	-27.5436
253	TYR	6	'LEU'	2.02143e+27	1.44876e+45	G TAC G	-17.8553
253	TYR	6	'LYS'	2.02143e+27	1.13499e+57	G TAC G	-29.7493
253	TYR	6	'TRP'	2.02143e+27	0	G TAC G	n. d.
269	ALA	6	'ARG'	5.16965e+20	0	G GCC G	n. d.
269	ALA	6	'ASN'	1.28543e+26	3.42066e+42	G GCC G	-16.4251
269	ALA	6	'ASP'	5.63477e+24	4.45177e+47	G GCC G	-22.8977
269	ALA	6	'GLU'	972318173034619	0	G GCC G	n. d.
269	ALA	6	ILE'	465.521	0	G GCC G	n. d.
269	ALA	6	'LEU'	1.60802e+18	0	G GCC G	n. d.
315	THR	6	'ARG',	3.699e+28	0	C ACT G	n. d.
315	THR	6	'HID',	2.75942e+26	0	C ACT G	n. d.
315	THR	6	'ILE',	8.99088e+26	1.19008e+39	C ACT G	-12.1218	Bamford et al., 2004; Redaelli et al., 2012; Weisberg et al., 2005)
315	THR	6	'LYS',	4.20902e+29	0	C ACT G	n. d.
315	THR	6	'MET',	1.06877e+27	0	C ACT G	n. d.
315	THR	6	'TYR',	1.40921e+26	0	C ACT G	n. d.
321	GLY	6	'ASP'	3.23867e+21	2.36237e+23	C GGG A	-1.86298
321	GLY	6	'CYS'	1.10534e+26	3.49696e+51	C GGG A	-25.5002
321	GLY	6	MET'	203720	0	C GGG A	n. d.
321	GLY	6	'SER'	1.5177e+27	2.35581e+56	C GGG A	-29.191
321	GLY	6	'THR'	1.90814e+22	3.56343e+34	C GGG A	-12.2713
321	GLY	6	'VAL'	1.74056e+20	0	C GGG A	n. d.
248	LEU	5	'ARG',	3.98763e+30	3.23393e+57	G CTG G	-26.909	Redaelli et al., 2012
248	LEU	5	'HID',	4.7268e+26	2.21304e+50	G CTG G	-23.6704
248	LEU	5	'LYS',	4.9884e+29	1.44478e+55	G CTG G	-25.4618
248	LEU	5	'PHE',	4.62955e+22	0	G CTG G	n. d.
248	LEU	5	'TRP',	2.17316e+24	0	G CTG G	n. d.
298	LEU	5	'ARG',	2.02143e+27	2.97315e+35	C CTG G	-8.16756
298	LEU	5	'HID',	2.02143e+27	1.83734e+43	C CTG G	-15.9585
298	LEU	5	'LYS',	2.02143e+27	3.53233e+56	C CTG G	-29.2424
298	LEU	5	'PHE',	2.02143e+27	0	C CTG G	n. d.
298	LEU	5	'TRP',	2.02143e+27	0	C CTG G	n. d.
299	VAL	3	'ARG'	1.44272e+29	0	G GTG C	n. d.
299	VAL	3	'LYS'	5.19272e+28	1.02731e+37	G GTG C	-8.2963
299	VAL	3	'MET'	3.02243e+26	4.21376e+26	G GTG C	-0.144313
354	LEU	3	'ARG'	2.02143e+27	9.82408e+40	C CTG G	-13.6866
354	LEU	3	'PHE'	2.02143e+27	0	C CTG G	n. d.
354	LEU	3	'TRP'	2.02143e+27	0	C CTG G	n. d.
270	VAL	2	'PHE',	2.02143e+27	0	C GTG A	n. d.
270	VAL	2	'TRP',	2.02143e+27	0	C GTG A	n. d.
290	MET	2	'PHE',	2.02143e+27	0	C ATG A	n. d.
290	MET	2	'TRP',	2.02143e+27	0	C ATG A	n. d.
322	ASN	2	'HID',	1.026e+27	0	G AAC C	n. d.
322	ASN	2	'LYS',	2.73423e+32	7.82217e+61	G AAC C	-29.4565
370	LEU	2	'ARG',	1.38876e+30	2.88821e+41	C CTG G	-11.318
370	LEU	2	'TRP',	2.00453e+23	0	C CTG G	n. d.
314	ILE	1	'TYR'	2.02143e+27	0	C ATC A	n. d.
317	PHE	1	'ARG',	1.07086e+22	1.38067e+47	G TTC A	-25.1104
359	PHE	1	'TYR',	2.02143e+27	1.47302e+57	C TTC A	-29.8626
361	HIS	1	'ARG'	2.02143e+27	5.21312e+37	C CAC A	-10.4114
379	VAL	1	'PHE'	2.02143e+27	0	G GTA G	n. d.

## Sheet: dasatinib
Residue	Amino acid	No of mutants	Mutant	K* score_endogenous ligand	K* score_drug	Coding sequence	log K* ratio	References
380	ALA	12	'ARG'	2.02143e+27	0	A GCT G	n. d.		n. d. not defined, the log-value of an infinite value is not defined
380	ALA	12	'ASN'	2.02143e+27	0	A GCT G	n. d.
380	ALA	12	'ASP'	2.02143e+27	0.0144449	A GCT G	29.1459					complex	min wt K* score	max wt K* score	avwt
380	ALA	12	'CYS'	2.02143e+27	3.39317e+42	A GCT G	-15.2249					endogenous ligand	1.3 E +26	1.4 E +28	2.0 E +27
380	ALA	12	'GLU'	2.02143e+27	4.4723e+26	A GCT G	0.655128					dasatinib	3.6 E +49	1.4 E +50	9.8 E +49
380	ALA	12	'HID'	2.02143e+27	0	A GCT G	n. d.
380	ALA	12	'ILE'	2.02143e+27	1.61982e+37	A GCT G	-9.90381
380	ALA	12	'LEU'	2.02143e+27	0.023396	A GCT G	28.9365					cut-off:	-20
380	ALA	12	'PHE'	2.02143e+27	0	A GCT G	n. d.
380	ALA	12	'THR'	2.02143e+27	9.19437e+29	A GCT G	-2.65786
380	ALA	12	'TYR'	2.02143e+27	0	A GCT G	n. d.
380	ALA	12	'VAL'	2.02143e+27	5.02462e+32	A GCT G	-5.39544
248	LEU	7	'ARG',	3.98763e+30	2332.42	G CTG G	27.2329	Redaelli et al., 2012
248	LEU	7	'HID',	4.7268e+26	42173949823388	G CTG G	13.0495
248	LEU	7	'ILE',	4.78065e+26	2.31387e+43	G CTG G	-16.6849
248	LEU	7	'LYS',	4.9884e+29	4.1423e+49	G CTG G	-19.9193
248	LEU	7	'PHE',	4.62955e+22	0	G CTG G	n. d.
248	LEU	7	'TRP',	2.17316e+24	0	G CTG G	n. d.
248	LEU	7	'VAL',	2.35809e+26	1.89418e+42	G CTG G	-15.9049	Redaelli et al., 2012
269	ALA	7	'ARG',	5.16965e+20	0	G GCC G	n. d.
269	ALA	7	'ASN',	1.28543e+26	1.80113e+39	G GCC G	-13.1465
269	ALA	7	'CYS',	3.24327e+27	2.26755e+47	G GCC G	-19.8446
269	ALA	7	'GLU',	972318173034619	0	G GCC G	n. d.
269	ALA	7	ILE'	465.521	0	G GCC G	n. d.
269	ALA	7	'LEU',	1.60802e+18	0	G GCC G	n. d.
269	ALA	7	'VAL',	3.03722e+16	3.3136e+35	G GCC G	-19.0378
299	VAL	6	'ARG'	1.44272e+29	0	G GTG C	n. d.
299	VAL	6	'GLN'	4.88848e+24	1.24781e+16	G GTG C	8.59303
299	VAL	6	'GLU'	4.10807e+24	4.5213e+27	G GTG C	-3.04163
299	VAL	6	'LEU'	2.68601e+26	1.21624e+42	G GTG C	-15.6559
299	VAL	6	'LYS'	5.19272e+28	0	G GTG C	n. d.
299	VAL	6	'MET'	3.02243e+26	1.07309e+19	G GTG C	7.44972
315	THR	6	'ARG',	3.699e+28	0	C ACT G	n. d.
315	THR	6	'ILE',	8.99088e+26	0	C ACT G	n. d.
315	THR	6	'LYS',	4.20902e+29	8.78503e+32	C ACT G	-3.31956
315	THR	6	'MET',	1.06877e+27	8.84387e+19	C ACT G	7.08224
315	THR	6	'TYR',	1.40921e+26	0	C ACT G	n. d.
315	THR	6	'VAL',	3.06574e+26	4.41596e+42	C ACT G	-16.1585
321	GLY	6	'ASP',	3.23867e+21	0	C GGG A	n. d.
321	GLY	6	'CYS',	1.10534e+26	2.31645e+22	C GGG A	3.67867
321	GLY	6	MET'	203720	0	C GGG A	n. d.
321	GLY	6	'SER',	1.5177e+27	1.56469e+37	C GGG A	-10.0132
321	GLY	6	'THR',	1.90814e+22	4.21074e+06	C GGG A	15.6563
321	GLY	6	'VAL',	1.74056e+20	547.494	C GGG A	17.5023
256	VAL	4	'ARG'	8.80628e+27	5.3727e+37	G GTG T	-9.7854
256	VAL	4	'LYS'	4.24568e+29	1.24047e+44	G GTG T	-14.4656
256	VAL	4	'MET'	5.57273e+25	1.68838e+44	G GTG T	-18.4814
256	VAL	4	'TRP'	3.17399e+24	0	G GTG T	n. d.
370	LEU	3	'ARG'	1.38876e+30	1.50533e+30	C CTG G	-0.0350042
370	LEU	3	'LYS'	1.49584e+29	7.52118e+44	C CTG G	-15.7014
370	LEU	3	'TRP'	2.00453e+23	0	C CTG G	n. d.
270	VAL	2	'PHE'	2.02143e+27	0	C GTG A	n. d.
270	VAL	2	'TRP'	2.02143e+27	0	C GTG A	n. d.
290	MET	2	'PHE',	2.02143e+27	0	C ATG A	n. d.
290	MET	2	'TRP',	2.02143e+27	0	C ATG A	n. d.
314	ILE	1	'TYR'	2.02143e+27	0	C ATC A	n. d.
317	PHE	1	'ARG',	1.07086e+22	4.86588e+25	G TTC A	-3.65743
322	ASN	1	'LYS'	2.73423e+32	1.14434e+50	G AAC C	-17.6217

## Sheet: bosutinib
Residue	Amino acid	No of mutants	Mutant	K* score_endogenous ligand	K* score_drug	Coding sequence	log K* ratio	References
299	VAL	7	'ARG'	1.44272e+29	0	G GTG C	n. d.		n. d. not defined, the log-value of an infinite value is not defined
299	VAL	7	'GLN'	4.88848e+24	8.3027e+20	G GTG C	3.76995
299	VAL	7	'GLU'	4.10807e+24	6.02739e+27	G GTG C	-3.16649					complex	min wt K* score	max wt K* score	avwt
299	VAL	7	'ILE'	1.06451e+26	4.89558e+42	G GTG C	-16.6627					endogenous ligand	1.3 E +26	1.4 E +28	2.0 E +27
299	VAL	7	'LEU'	2.68601e+26	3.66259e+30	G GTG C	-4.13468	Jabbour et al., 2012; Redaelli et al., 2012				bosutinib	7.3 E +46	1.9 E +47	1.3 E +47
299	VAL	7	'LYS'	5.19272e+28	0	G GTG C	n. d.
299	VAL	7	'MET'	3.02243e+26	5.77899e+07	G GTG C	18.7185
315	THR	7	'ARG',	3.699e+28	0	C ACT G	n. d.					cut-off:	-17
315	THR	7	'HID',	2.75942e+26	0	C ACT G	n. d.
315	THR	7	'ILE',	8.99088e+26	6.64773e+25	C ACT G	1.13113	Cortes et al., 2011; Redaelli et al., 2012
315	THR	7	'LYS',	4.20902e+29	0	C ACT G	n. d.
315	THR	7	'MET',	1.06877e+27	1.6939e+35	C ACT G	-8.2
315	THR	7	'TYR',	1.40921e+26	0	C ACT G	n. d.
315	THR	7	'VAL',	3.06574e+26	6.24563e+40	C ACT G	-14.309	Redaelli et al., 2012
321	GLY	7	'ALA',	3.44542e+26	2.29072e+40	C GGG A	-13.8227
321	GLY	7	'ASP',	3.23867e+21	0	C GGG A	n. d.
321	GLY	7	'CYS',	1.10534e+26	3.36383e+07	C GGG A	18.5167
321	GLY	7	MET'	203720	0	C GGG A	n. d.
321	GLY	7	'SER',	1.5177e+27	1.03823e+33	C GGG A	-5.83511
321	GLY	7	'THR',	1.90814e+22	0	C GGG A	n. d.
321	GLY	7	'VAL',	1.74056e+20	0	C GGG A	n. d.
248	LEU	6	'ARG',	3.98763e+30	8.3005e+46	G CTG G	-16.3184	Redaelli et al., 2012
248	LEU	6	'HID',	4.7268e+26	0	G CTG G	n. d.
248	LEU	6	'LYS',	4.9884e+29	1.65489e+46	G CTG G	-16.5208
248	LEU	6	'PHE',	4.62955e+22	0	G CTG G	n. d.
248	LEU	6	'VAL',	2.35809e+26	2.25946e+42	G CTG G	-15.9814	Redaelli et al., 2012
248	LEU	6	'TRP',	2.17316e+24	0	G CTG G	n. d.
256	VAL	6	'ARG',	8.80628e+27	3.48459e+33	G GTG T	-5.59736
256	VAL	6	'GLN',	1.80229e+26	3.93176e+36	G GTG T	-10.3388
256	VAL	6	'LYS',	4.24568e+29	1.88386e+32	G GTG T	-2.6471
256	VAL	6	'MET',	5.57273e+25	7.85309e+20	G GTG T	4.85103
256	VAL	6	'PHE',	3.00983e+26	1.39509e+38	G GTG T	-11.6661
256	VAL	6	'TRP',	3.17399e+24	0	G GTG T	n. d.
269	ALA	5	'ARG',	5.16965e+20	0	G GCC G	n. d.
269	ALA	5	'ASN',	1.28543e+26	1.37688e+39	G GCC G	-13.0298
269	ALA	5	'ASP',	5.63477e+24	1.01553e+36	G GCC G	-11.2558
269	ALA	5	'GLU',	972318173034619	1.73985e+19	G GCC G	-4.2527
269	ALA	5	'LEU',	1.60802e+18	0	G GCC G	n. d.
380	ALA	5	'ARG'	2.02143e+27	0	A GCT G	n. d.
380	ALA	5	'GLU'	2.02143e+27	7.58241e+12	A GCT G	14.4259
380	ALA	5	'HID'	2.02143e+27	0	A GCT G	n. d.
380	ALA	5	'PHE'	2.02143e+27	0	A GCT G	n. d.
380	ALA	5	'TYR'	2.02143e+27	0	A GCT G	n. d.
258	Glu	2	'TRP'	2.02143e+27	0	C GAG G	n. d.
258	Glu	2	'TYR'	2.02143e+27	0	C GAG G	n. d.
270	VAL	2	'PHE'	2.02143e+27	0	C GTG A	n. d.
270	VAL	2	'TRP'	2.02143e+27	0	C GTG A	n. d.
290	MET	2	'PHE',	2.02143e+27	0	C ATG A	n. d.
290	MET	2	'TRP',	2.02143e+27	0	C ATG A	n. d.
317	PHE	2	'ARG',	1.07086e+22	9.05175e+34	G TTC A	-12.927
317	PHE	2	'TRP',	3.33737e+26	1.44181e+41	G TTC A	-14.6355
322	ASN	2	'HID'	1.026e+27	0	G AAC C	n. d.
322	ASN	2	'LYS'	2.73423e+32	6.89525e+46	G AAC C	-14.4017
370	LEU	2	'ARG'	1.38876e+30	3.13604e+37	C CTG G	-7.35375
370	LEU	2	'TRP'	2.00453e+23	0	C CTG G	n. d.
313	ILE	1	'ARG',	2.02143e+27	3.71692e+37	T ATC A	-10.2645
314	ILE	1	'TYR'	2.02143e+27	0	C ATC A	n. d.
318	MET	1	PHE'	17194.9	0	C ATG A	n. d.

## Sheet: axitinib
Residue	Amino acid	No of mutants	Mutant	K* score_endogenous ligand	K* score_drug	Coding sequence	log K* ratio	References
256	VAL	8	'ARG',	8.80628e+27	0.00473268	G GTG T	30.2697		n. d. not defined, the log-value of an infinite value is not defined
256	VAL	8	'GLN',	1.80229e+26	7.04882e+27	G GTG T	-1.59229
256	VAL	8	'GLU',	3.33023e+23	1.23122e+27	G GTG T	-3.56786					complex	min wt K* score	max wt K* score	avwt
256	VAL	8	'ILE',	4.88669e+26	6.1935e+31	G GTG T	-5.10292					endogenous ligand	1.3 E +26	1.4 E +28	2.0 E +27
256	VAL	8	'LYS',	4.24568e+29	38488243376	G GTG T	19.0426					axatinib	1.3 E +44	2.3 E +44	1.8 E +44
256	VAL	8	'MET',	5.57273e+25	1.83063e+21	G GTG T	4.48347
256	VAL	8	'PHE',	3.00983e+26	0	G GTG T	n. d.
256	VAL	8	'TRP',	3.17399e+24	0	G GTG T	n. d.					cut-off:	-14
321	GLY	7	'ALA'	3.44542e+26	4.9521e+38	C GGG A	-12.1575
321	GLY	7	'ASP'	3.23867e+21	3.9996e+17	C GGG A	3.90835
321	GLY	7	'CYS'	1.10534e+26	9.02877e+33	C GGG A	-7.91213
321	GLY	7	MET'	203720	0	C GGG A	n. d.
321	GLY	7	'SER'	1.5177e+27	6.00652e+39	C GGG A	-12.5974
321	GLY	7	'THR'	1.90814e+22	0	C GGG A	n. d.
321	GLY	7	'VAL'	1.74056e+20	0	C GGG A	n. d.
248	LEU	6	'ARG',	3.98763e+30	0	G CTG G	n. d.	Pemovska et al., 2015
248	LEU	6	'HID',	4.7268e+26	8.32005e+34	G CTG G	-8.24556
248	LEU	6	'LYS',	4.9884e+29	8.65408e+34	G CTG G	-5.23926
248	LEU	6	'MET',	2.29576e+26	3.08481e+38	G CTG G	-12.1283
248	LEU	6	'PHE',	4.62955e+22	0	G CTG G	n. d.
248	LEU	6	'TRP',	2.17316e+24	0	G CTG G	n. d.
269	ALA	6	'ARG'	5.16965e+20	0	G GCC G	n. d.
269	ALA	6	'ASN'	1.28543e+26	1.03079e+36	G GCC G	-9.90412
269	ALA	6	'CYS'	3.24327e+27	1.89857e+36	G GCC G	-8.76744
269	ALA	6	'LEU'	1.60802e+18	0.000237	G GCC G	21.8315
269	ALA	6	ILE'	465.521	0	G GCC G	n. d.
269	ALA	6	'GLU'	972318000000000	1.86172e+27	G GCC G	-12.2821
380	ALA	6	'ARG'	2.02143e+27	5.30227e+29	A GCT G	-2.4188
380	ALA	6	'ASN'	2.02143e+27	1.44926e+40	A GCT G	-12.8555
380	ALA	6	'HID'	2.02143e+27	108.511	A GCT G	25.2702
380	ALA	6	'LEU'	2.02143e+27	6.17916	A GCT G	26.5147
380	ALA	6	'PHE'	2.02143e+27	0	A GCT G	n. d.
380	ALA	6	'TYR'	2.02143e+27	0	A GCT G	n. d.
253	TYR	5	'ARG'	2.02143e+27	7.18156e+28	G TAC G	-1.55056
253	TYR	5	'GLY'	2.02143e+27	4.81764e+40	G TAC G	-13.3772
253	TYR	5	'ILE'	2.02143e+27	1.59161e+32	G TAC G	-4.89618
253	TYR	5	'LEU'	2.02143e+27	5.91953e+32	G TAC G	-5.46663
253	TYR	5	'TRP'	2.02143e+27	713213000000000	G TAC G	12.4524
315	THR	4	'ARG'	3.699e+28	103425000000000	C ACT G	14.5535
315	THR	4	'HID'	2.75942e+26	1.30896e+36	C ACT G	-9.67611
315	THR	4	'ILE'	8.99088e+26	2.14909e+37	C ACT G	-10.3785
315	THR	4	'TYR'	1.40921e+26	0	C ACT G	n. d.
370	LEU	4	'ARG'	1.38876e+30	1.0204e+30	C CTG G	0.133857
370	LEU	4	'LYS'	1.49584e+29	2.968e+41	C CTG G	-12.2976
370	LEU	4	'PHE'	1.911e+27	3.57496e+40	C CTG G	-13.272
370	LEU	4	'TRP'	2.00453e+23	0	C CTG G	n. d.
299	VAL	3	'ARG',	1.44272e+29	4.0355e+21	G GTG C	7.55328
299	VAL	3	'GLN',	4.88848e+24	4.39171e+36	G GTG C	-11.9535
299	VAL	3	'LYS',	5.19272e+28	1.70013e+39	G GTG C	-10.5151
317	PHE	1	'ARG'	1.07086e+22	1.93329e+06	G TTC A	15.7434
318	MET	1	PHE'	17194.9	0	C ATG A	n. d.
322	ASN	1	'LYS',	2.73423e+32	1.87043e+44	G AAC C	-11.8351
