# Supplementary material for: Combining Mutational Signatures, Clonal Fitness, and Drug Affinity to Define Drug-Specific Resistance Mutations in Cancer
Source: Cell Chem Biol. 2018 Nov 15;25(11):1359–1371.e2. doi: 10.1016/j.chembiol.2018.07.013 (PMC6242700; doi:10.1016/j.chembiol.2018.07.013)
Supplement: Table S6. Full List of Predicted ALK Resistance Mutations, Related to Table 5 [file mmc6.xlsx]

## Sheet: crizotinib
Residue	Amino acid	No of mutants	Mutant	K* score_endogenous ligand	K* score_drug	Coding sequence	log K* ratio	relP_lung adenocarcinoma	References
1269	GLY	13	'VAL'	1.41734e+20	0	t gga g	n. d.	0.0223288			n. d. not defined, the log-value of an infinite value is not defined
1269	GLY	13	'ARG'	1.41734e+20	0	t gga g	n. d.	0.015074
1269	GLY	13	'GLU'	1.41734e+20	0	t gga g	n. d.	0.00621679				complex	min wt K* score	max wt K* score	avwt
1269	GLY	13	'ALA'	1.41734e+20	4.32228e+32	t gga g	-12.4842	0.0055157	Doebele et al., 2012; Gainor et al., 2016			endogenous ligand	4.6 E +18	1.1 E +21	1.4 E +20
1269	GLY	13	'LEU'	1.41734e+20	0	t gga g	n. d.	0.000528319				crizotinib	7.2 E +37	2.6 E +38	1.8 E +38
1269	GLY	13	'ILE'	1.41734e+20	0	t gga g	n. d.	0.000234155
1269	GLY	13	'SER'	1.41734e+20	2.65844e+17	t gga g	2.72685	0.00016403	Zhang et al., 2011
1269	GLY	13	'CYS'	1.41734e+20	0	t gga g	n. d.	0.000106254	Zhang et al., 2011			cut-off:	-14
1269	GLY	13	'LYS'	1.41734e+20	0	t gga g	n. d.	6.55503e-05
1269	GLY	13	'THR'	1.41734e+20	0	t gga g	n. d.	5.78415e-05
1269	GLY	13	'TRP'	1.41734e+20	0	t gga g	n. d.	3.77033e-05
1269	GLY	13	'ASP'	1.41734e+20	0	t gga g	n. d.	3.40168e-05
1269	GLY	13	'GLN'	1.41734e+20	0	t gga g	n. d.	2.76469e-05
1202	GLY	12	'VAL'	6.74272e+20	0	g gga g	n. d.	0.0223288
1202	GLY	12	'ARG'	2.56287e+21	0	g gga g	n. d.	0.0114434	Gainor et al., 2016; Katayama et al., 2012
1202	GLY	12	'GLU'	3911361961443340	0.00522458	g gga g	17.8743	0.00621679
1202	GLY	12	'ALA'	1.33354e+20	3.00068e+28	g gga g	-8.35221	0.0055157
1202	GLY	12	'LEU'	1.45801e+21	0	g gga g	n. d.	0.000631857
1202	GLY	12	'SER'	1.09726e+20	4.61423e+28	g gga g	-8.62379	0.000173222
1202	GLY	12	'ILE'	3.35292e+10	0	g gga g	n. d.	0.000160903
1202	GLY	12	'CYS'	4.29e+20	29.2766	g gga g	19.1659	0.000133602
1202	GLY	12	'TRP'	3.57782e+21	0	g gga g	n. d.	4.74075e-05
1202	GLY	12	'LYS'	2.49305e+21	0	g gga g	n. d.	4.50438e-05
1202	GLY	12	'THR'	6.24554e+20	288.478	g gga g	18.3355	3.97465e-05
1202	GLY	12	'ASP'	7.94923e+18	0	g gga g	n. d.	3.40168e-05
1122	LEU	7	'VAL',	2.27705e+19	2.7574e+32	t ctg g	-13.0831	0.00731561	Ceccon et al., 2015
1122	LEU	7	'ARG',	4.91782e+22	4.91487e+28	t ctg g	-5.99974	0.00227224
1122	LEU	7	'ILE',	2.13207e+19	1.08831e+33	t ctg g	-13.708	0.000562041
1122	LEU	7	'HID',	2.71317e+21	0	t ctg g	n. d.	0.000325237
1122	LEU	7	'LYS',	1.82667e+20	1.62058e+34	t ctg g	-13.948	0.00022292
1122	LEU	7	'PHE',	5.67939e+19	0	t ctg g	n. d.	0.000194117
1122	LEU	7	'TRP',	3.91603e+20	0	t ctg g	n. d.	1.76108e-05
1201	GLY	7	'VAL'	1.41734e+20	0	g ggg g	n. d.	0.0252408
1201	GLY	7	'TRP'	1.41734e+20	0	g ggg g	n. d.	0.0243692
1201	GLY	7	'ARG'	1.41734e+20	0	g ggg g	n. d.	0.0115992
1201	GLY	7	'LEU'	1.41734e+20	0	g ggg g	n. d.	0.000694717
1201	GLY	7	'MET'	1.41734e+20	0	g ggg g	n. d.	0.00017691
1201	GLY	7	'LYS'	1.41734e+20	0	g ggg g	n. d.	5.27018e-05
1201	GLY	7	'THR'	1.41734e+20	0	g ggg g	n. d.	3.00468e-05
1203	ASP	7	'ASN'	5.3652e+22	1.91601e+23	a gac c	-0.552811	0.00817886	Gainor et al., 2016; Heuckmann et al., 2011
1203	ASP	7	HID'	3.45458e+11	0	a gac c	n. d.	0.0071029
1203	ASP	7	'GLY'	1.28546e+24	1.05349e+37	a gac c	-12.9136	0.00150429
1203	ASP	7	'LYS'	4.10886e+25	2.18944e+36	a gac c	-10.7266	0.000125813
1203	ASP	7	'GLN'	2.17328e+22	2.95576e+30	a gac c	-8.13355	0.000109262
1203	ASP	7	'LEU'	6.19438e+22	0	a gac c	n. d.	1.63493e-05
1203	ASP	7	'ARG'	2.32564e+27	9.15148e+36	a gac c	-9.59495	1.04325e-05
1148	ALA	5	'ASN',	3.07167e+21	5.00778e+30	g gct g	-9.21227
1148	ALA	5	'GLU',	1.53721e+16	5.24602e+24	g gct g	-8.5331
1148	ALA	5	'HID',	2.35095e+09	0	g gct g	n. d.
1148	ALA	5	'ILE',	2.07133	0	g gct g	n. d.
1148	ALA	5	'LEU',	4.31313e+11	3.46632e+12	g gct g	-0.905076
1130	VAL	4	'ARG'	8.14137e+20	1.37003e+28	g gtg t	-7.22603
1130	VAL	4	'LYS'	8.73544e+21	1.47712e+33	g gtg t	-11.2281
1130	VAL	4	'MET'	9.33868e+18	1.30084e+31	g gtg t	-12.1439
1130	VAL	4	PHE'	762596	0	g gtg t	n. d.
1256	LEU	4	'ARG'	5.95425e+24	1.58538e+10	c ctc t	14.5747
1256	LEU	4	'HID'	2.05877e+18	5.28126e+28	c ctc t	-10.4091
1256	LEU	4	'PHE'	3.00589e+07	0	c ctc t	n. d.
1256	LEU	4	'TYR'	1.07051e+09	0	c ctc t	n. d.
1255	CYS	3	'PHE',	1.41734e+20	0	c tgc c	n. d.
1255	CYS	3	'TRP',	1.41734e+20	0	c tgc c	n. d.
1255	CYS	3	'TYR',	1.41734e+20	0	c tgc c	n. d.
1180	VAL	1	'PHE'	1.85727e+19	0	t gtt c	n. d.
1196	LEU	1	'TRP',	7.37343e+19	3.02998e+27	g ctg g	-7.61377
1254	ASN	1	'LYS'	7.22624e+25	1.71203e+38	a aac t	-12.3746

## Sheet: ceritinib
Residue	Amino acid	No of mutants	Mutant	K* score_endogenous ligand	K* score_drug	Coding sequence	log K* ratio	relP_lung adenocarcinoma	References
1202	GLY	12	'VAL'	6.74272e+20	0	g gga g	n. d.	0.0223288			n. d. not defined, the log-value of an infinite value is not defined
1202	GLY	12	'ARG'	2.56287e+21	0	g gga g	n. d.	0.0114434	Gainor et al., 2016
1202	GLY	12	'GLU'	3911361961443340	0	g gga g	n. d.	0.00621679				complex	min wt K* score	max wt K* score	avwt
1202	GLY	12	'ALA'	1.33354e+20	2.66717e+40	g gga g	-20.301	0.0055157				endogenous ligand	4.6 E +18	1.1 E +21	1.4 E +20
1202	GLY	12	'LEU'	1.45801e+21	0	g gga g	n. d.	0.000631857				ceritinib	6.6 E +50	3.8 E +51	2.4 E +51
1202	GLY	12	'SER'	1.09726e+20	6.78854e+33	g gga g	-13.7915	0.000173222
1202	GLY	12	'ILE'	3.35292e+10	0	g gga g	n. d.	0.000160903
1202	GLY	12	'CYS'	4.29e+20	0	g gga g	n. d.	0.000133602				cut-off:	-27
1202	GLY	12	'TRP'	3.57782e+21	0	g gga g	n. d.	4.74075e-05
1202	GLY	12	'LYS'	2.49305e+21	0	g gga g	n. d.	4.50438e-05
1202	GLY	12	'THR'	6.24554e+20	0	g gga g	n. d.	3.97465e-05
1202	GLY	12	'ASP'	7.94923e+18	0	g gga g	n. d.	3.40168e-05
1269	GLY	10	'VAL'	1.41734e+20	0	t gga g	n. d.	0.0223288
1269	GLY	10	'ARG'	1.41734e+20	0	t gga g	n. d.	0.015074
1269	GLY	10	'GLU'	1.41734e+20	1.37438e+33	t gga g	-12.9866	0.00621679
1269	GLY	10	'LEU'	1.41734e+20	0	t gga g	n. d.	0.000528319
1269	GLY	10	'ILE'	1.41734e+20	0	t gga g	n. d.	0.000234155
1269	GLY	10	'CYS'	1.41734e+20	1.31405e+46	t gga g	-25.9671	0.000106254
1269	GLY	10	'LYS'	1.41734e+20	0	t gga g	n. d.	6.55503e-05
1269	GLY	10	'THR'	1.41734e+20	0	t gga g	n. d.	5.78415e-05
1269	GLY	10	'TRP'	1.41734e+20	0	t gga g	n. d.	3.77033e-05
1269	GLY	10	'GLN'	1.41734e+20	0	t gga g	n. d.	2.76469e-05
1203	ASP	10	'ASN',	5.3652e+22	6.87633e+47	a gac c	-25.1078	0.00817886	Gainor et al., 2016
1203	ASP	10	HID'	3.45458e+11	3.83317e+26	a gac c	-15.0452	0.0071029
1203	ASP	10	'GLY',	1.28546e+24	3.09668e+48	a gac c	-24.3818	0.00150429
1203	ASP	10	'LYS',	4.10886e+25	6.29324e+47	a gac c	-22.1852	0.000125813
1203	ASP	10	'GLN',	2.17328e+22	2.09913e+49	a gac c	-26.9849	0.000109262
1203	ASP	10	'CYS',	1.58001e+23	2.40561e+49	a gac c	-26.1826	2.41003e-05
1203	ASP	10	'LEU',	6.19438e+22	5.46484e+49	a gac c	-26.9456	1.63493e-05
1203	ASP	10	'SER',	7.00468e+22	1.6073e+49	a gac c	-26.3607	1.33214e-05
1203	ASP	10	'ARG',	2.32564e+27	4.84373e+48	a gac c	-21.3186	1.04325e-05
1203	ASP	10	'THR',	4.10901e+22	1.65562e+49	a gac c	-26.6052	6.52209e-07
1148	ALA	7	'ASN'	3.07167e+21	1.27919e+41	g gct g	-19.6196
1148	ALA	7	'CYS'	8.96078e+20	4.45373e+45	g gct g	-24.6964
1148	ALA	7	'GLU'	1.53721e+16	0	g gct g	n. d.
1148	ALA	7	HIE',	2.35095e+09	1.02122e+36	g gct g	-26.6469
1148	ALA	7	'ILE',	2.07133	0	g gct g	n. d.
1148	ALA	7	'LEU'	4.31313e+11	0	g gct g	n. d.
1148	ALA	7	'VAL'	6.63644e+17	3.67066e+40	g gct g	-22.7428
1130	VAL	6	'ARG'	8.14137e+20	0	g gtg t	n. d.
1130	VAL	6	'GLN'	2.80937e+17	9.75597e+36	g gtg t	-19.5407
1130	VAL	6	'GLU'	4490828707864890	2.05749e+37	g gtg t	-21.661
1130	VAL	6	'LYS'	8.73544e+21	1.76806e+34	g gtg t	-12.3062
1130	VAL	6	'MET'	9.33868e+18	2.11429e+18	g gtg t	0.645121
1130	VAL	6	PHE'	762596	0	g gtg t	n. d.
1201	GLY	6	'ARG',	1.41734e+20	0	g ggg g	n. d.
1201	GLY	6	'LEU',	1.41734e+20	0	g ggg g	n. d.
1201	GLY	6	'LYS',	1.41734e+20	0	g ggg g	n. d.
1201	GLY	6	'THR',	1.41734e+20	0	g ggg g	n. d.
1201	GLY	6	'TRP',	1.41734e+20	0	g ggg g	n. d.
1201	GLY	6	'VAL',	1.41734e+20	0	g ggg g	n. d.
1122	LEU	4	'ARG',	4.91782e+22	3.5057e+45	t ctg g	-22.853
1122	LEU	4	'HID',	2.71317e+21	0.00528989	t ctg g	23.71
1122	LEU	4	'PHE',	5.67939e+19	0	t ctg g	n. d.
1122	LEU	4	'TRP',	3.91603e+20	0	t ctg g	n. d.
1256	LEU	4	'ARG'	5.95425e+24	8.20691e+42	c ctc t	-18.1394
1256	LEU	4	'HID'	2.05877e+18	1.704e+42	c ctc t	-23.9179
1256	LEU	4	'PHE'	3.00589e+07	0	c ctc t	n. d.
1256	LEU	4	'TYR'	1.07051e+09	0	c ctc t	n. d.
1125	GLY	3	'TRP'	7.35659e+11	3.69352e+33	t ggc g	-21.7008
1125	GLY	3	'TYR'	1.64946e+12	0	t ggc g	n. d.
1125	GLY	3	'VAL'	1007342535066230	6.35008e+35	t ggc g	-20.7996
1180	VAL	2	'ARG',	5372265443739830	2.18426e+33	t gtt c	-17.6091
1180	VAL	2	'MET',	3.02644e+17	1.02245e+43	t gtt c	-25.5287
1196	LEU	2	'ARG'	1.86353e+23	9.31953e+43	g ctg g	-20.6991
1196	LEU	2	'TRP'	7.37343e+19	3.5599e+46	g ctg g	-26.6838
1198	LEU	2	'PHE'	3.14028e+19	0	g ctc a	n. d.
1198	LEU	2	'TYR'	6.54601e+18	0	g ctc a	n. d.
1132	GLU	1	'TYR',	1.41734e+20	0	t gaa g	n. d.
1206	SER	1	'TRP'	1.41734e+20	2.27345e+43	g tcc t	-23.2052
1254	ASN	1	'LYS',	7.22624e+25	4.94754e+50	a aac t	-24.8355

## Sheet: entrectinib
Residue	Amino acid	No of mutants	Mutant	K* score_endogenous ligand	K* score_drug	Coding sequence	log K* ratio	relP_lung adenocarcinoma	References
1123	GLY	15	'CYS'	1.76008e+19	1.64073e+34	ggc	-14.9695	0.0244954			n. d. not defined, the log-value of an infinite value is not defined
1123	GLY	15	'VAL'	2.00862e+19	0	ggc	n. d.	0.0165054
1123	GLY	15	'SER'	1.18784e+19	3.06437e+31	ggc	-12.4116	0.00739141				complex	min wt K* score	max wt K* score	avwt
1123	GLY	15	'ASP'	2.23545e+18	1.62584e+24	ggc	-5.86171	0.00520803				endogenous ligand	4.6 E +18	1.1 E +21	1.4 E +20
1123	GLY	15	'ARG'	9.21208e+19	1392.08	ggc	16.8207	0.00438793				entrectinib	6.9 E +51	2.8 E +52	2.1 E +52
1123	GLY	15	'ALA'	1.60373e+19	3.21245e+27	ggc	-8.30171	0.0039625
1123	GLY	15	'PHE'	2.27476e+19	3.89516e+35	ggc	-16.2336	0.000392356
1123	GLY	15	'TYR'	2.33299e+19	1.18801e+37	ggc	-17.7069	0.000126261				cut-off:	-28
1123	GLY	15	'ILE'	2.03223e+19	0	ggc	n. d.	0.000116883
1123	GLY	15	'GLU'	3.07914e+18	1.02002e+07	ggc	11.4798	0.000103447
1123	GLY	15	'TRP'	2.91527e+19	3.25288e+33	ggc	-14.0476	9.41941e-05
1123	GLY	15	'LEU'	2.49732e+19	2.7611e+22	ggc	-3.04361	6.66386e-05
1123	GLY	15	'ASN'	1.53623e+19	2.14594e+20	ggc	-1.14516	3.76133e-05
1123	GLY	15	'THR'	1.91045e+19	0	ggc	n. d.	2.80605e-05
1123	GLY	15	'HID'	1.82333e+19	4.2745e+23	ggc	-4.37002	2.14445e-05
1269	GLY	13	'VAL'	1.41734e+20	0	t gga g	n. d.	0.0223288
1269	GLY	13	'ARG'	1.41734e+20	0	t gga g	n. d.	0.015074
1269	GLY	13	'GLU'	1.41734e+20	0	t gga g	n. d.	0.00621679
1269	GLY	13	'ALA'	1.41734e+20	6.90913e+43	t gga g	-23.6879	0.0055157	Ardini et al., 2016
1269	GLY	13	'LEU'	1.41734e+20	0	t gga g	n. d.	0.000528319
1269	GLY	13	'ILE'	1.41734e+20	0	t gga g	n. d.	0.000234155
1269	GLY	13	'SER'	1.41734e+20	0	t gga g	n. d.	0.00016403
1269	GLY	13	'CYS'	1.41734e+20	0	t gga g	n. d.	0.000106254
1269	GLY	13	'LYS'	1.41734e+20	0	t gga g	n. d.	6.55503e-05
1269	GLY	13	'THR'	1.41734e+20	0	t gga g	n. d.	5.78415e-05
1269	GLY	13	'TRP'	1.41734e+20	0	t gga g	n. d.	3.77033e-05
1269	GLY	13	'ASP'	1.41734e+20	0	t gga g	n. d.	3.40168e-05
1269	GLY	13	'GLN'	1.41734e+20	0	t gga g	n. d.	2.76469e-05
1202	GLY	12	'VAL'	6.74272e+20	0	g gga g	n. d.	0.0223288
1202	GLY	12	'ARG'	2.56287e+21	0	g gga g	n. d.	0.0114434	Ardini et al., 2016
1202	GLY	12	'GLU'	3911360000000000	0	g gga g	n. d.	0.00621679
1202	GLY	12	'ALA'	1.33354e+20	3.5365e+45	g gga g	-25.4236	0.0055157
1202	GLY	12	'LEU'	1.45801e+21	0	g gga g	n. d.	0.000631857
1202	GLY	12	'SER'	1.09726e+20	4.61703e+45	g gga g	-25.6241	0.000173222
1202	GLY	12	'ILE'	3.35292e+10	0	g gga g	n. d.	0.000160903
1202	GLY	12	'CYS'	4.29e+20	1.70939e+43	g gga g	-22.6004	0.000133602
1202	GLY	12	'TRP'	3.57782e+21	0	g gga g	n. d.	4.74075e-05
1202	GLY	12	'LYS'	2.49305e+21	0	g gga g	n. d.	4.50438e-05
1202	GLY	12	'THR'	6.24554e+20	3.30157e+33	g gga g	-12.7232	3.97465e-05
1202	GLY	12	'ASP'	7.94923e+18	1947250000000	g gga g	6.6109	3.40168e-05
1203	ASP	10	'ARG',	2.32564e+27	7.51252e+47	a gac c	-20.5092
1203	ASP	10	'ASN',	5.3652e+22	1.35849e+49	a gac c	-26.4035
1203	ASP	10	'CYS',	1.58001e+23	6.79533e+50	a gac c	-27.6336
1203	ASP	10	'GLN',	2.17328e+22	3.41242e+48	a gac c	-26.1959
1203	ASP	10	'GLY',	1.28546e+24	5.01049e+49	a gac c	-25.5908
1203	ASP	10	HID'	3.45458e+11	0	a gac c	n. d.
1203	ASP	10	'LEU',	6.19438e+22	1764120000000	a gac c	10.5455
1203	ASP	10	'LYS',	4.10886e+25	1.75697e+46	a gac c	-20.631
1203	ASP	10	'SER',	7.00468e+22	4.3914e+50	a gac c	-27.7972
1203	ASP	10	'THR',	4.10901e+22	3.81356e+50	a gac c	-27.9676
1130	VAL	8	'ARG',	8.14137e+20	0	g gtg t	n. d.
1130	VAL	8	'GLN',	2.80937e+17	1.9064e+39	g gtg t	-21.8316
1130	VAL	8	'GLU',	4490830000000000	7.95888e+24	g gtg t	-9.24853
1130	VAL	8	'ILE',	2.07225e+11	1.34152e+39	g gtg t	-27.8112
1130	VAL	8	'LEU',	1266860000000000	1.46042e+36	g gtg t	-21.0617
1130	VAL	8	'LYS',	8.73544e+21	1.73719e+20	g gtg t	1.70144
1130	VAL	8	'MET',	9.33868e+18	1.16777e+44	g gtg t	-25.0971
1130	VAL	8	PHE',	762596	3.64721e+31	g gtg t	-25.6797
1201	GLY	5	'ARG',	1.41734e+20	0	g ggg g	n. d.
1201	GLY	5	'LEU',	1.41734e+20	0	g ggg g	n. d.
1201	GLY	5	'LYS',	1.41734e+20	0	g ggg g	n. d.
1201	GLY	5	'TRP',	1.41734e+20	0	g ggg g	n. d.
1201	GLY	5	'VAL',	1.41734e+20	0	g ggg g	n. d.
1256	LEU	5	'ARG',	5.95425e+24	2.41275e+32	c ctc t	-7.60769
1256	LEU	5	'HID',	2.05877e+18	3.37855e+37	c ctc t	-19.2151
1256	LEU	5	'ILE',	4.04268e+18	3.30205e+45	c ctc t	-26.9121
1256	LEU	5	'PHE'	3.00589e+07	0	c ctc t	n. d.
1256	LEU	5	'TYR'	1.07051e+09	0	c ctc t	n. d.
1127	PHE	4	'ARG'	1.41734e+20	7.26817e+06	c ttt g	13.29
1127	PHE	4	'ILE'	1.41734e+20	1.07895e+45	c ttt g	-24.8815
1127	PHE	4	'LEU'	1.41734e+20	2.47212e+29	c ttt g	-9.2416
1127	PHE	4	'MET'	1.41734e+20	6.95887e+18	c ttt g	1.30894
1122	LEU	3	'HID',	2.71317e+21	1.2e-07	t ctg g	28.3543
1122	LEU	3	'PHE',	5.67939e+19	0	t ctg g	n. d.
1122	LEU	3	'TRP',	3.91603e+20	0	t ctg g	n. d.
1148	ALA	3	'HIP'	261808000000	0	g gct g	n. d.
1148	ALA	3	ILE'	2.07133	1.57217e+12	g gct g	-11.8802
1148	ALA	3	'LEU'	431313000000	1.64575e+31	g gct g	-19.5816
1255	CYS	3	'PHE'	1.41734e+20	0	c tgc c	n. d.
1255	CYS	3	'TRP'	1.41734e+20	0	c tgc c	n. d.
1255	CYS	3	'TYR'	1.41734e+20	0	c tgc c	n. d.
1180	VAL	2	'ARG',	5372270000000000	1.0031e+27	t gtt c	-11.2712
1180	VAL	2	'MET',	3.02644e+17	7.47399e+41	t gtt c	-24.3926
1210	GLU	2	'ARG',	1.41734e+20	5.43949e+47	a gag a	-27.5841
1210	GLU	2	'LYS',	1.41734e+20	4.16356e+47	a gag a	-27.468
1196	LEU	1	'TRP'	7.37343e+19	2.35028e+47	g ctg g	-27.5035
1199	MET	1	'ILE',	3.26516e+19	2.64709e+47	c atg g	-27.9089
1254	ASN	1	'LYS',	7.22624e+25	2.0948e+52	a aac t	-26.4622

## Sheet: lorlatinib
Residue	Amino acid	No of mutants	Mutant	K* score_endogenous ligand	K* score_drug	Coding sequence	log K* ratio	relP_lung adenocarcinoma	References
1269	GLY	13	'VAL'	1.41734e+20	0	t gga g	n. d.	0.0223288			n. d. not defined, the log-value of an infinite value is not defined
1269	GLY	13	'ARG'	1.41734e+20	0	t gga g	n. d.	0.015074
1269	GLY	13	'GLU'	1.41734e+20	0	t gga g	n. d.	0.00621679				complex	min wt K* score	max wt K* score	avwt
1269	GLY	13	'ALA'	1.41734e+20	6.32681e+33	t gga g	-13.6497	0.0055157	Gainor et al., 2016; Johnson et al., 2014; Shaw et al., 2015			endogenous ligand	4.6 E +18	1.1 E +21	1.4 E +20
1269	GLY	13	'LEU'	1.41734e+20	0	t gga g	n. d.	0.000528319				lorlatinib	1.0 E +37	6.4 E +37	4.5 E +37
1269	GLY	13	'ILE'	1.41734e+20	0	t gga g	n. d.	0.000234155
1269	GLY	13	'SER'	1.41734e+20	0	t gga g	n. d.	0.00016403
1269	GLY	13	'CYS'	1.41734e+20	0	t gga g	n. d.	0.000106254				cut-off:	-14
1269	GLY	13	'LYS'	1.41734e+20	0	t gga g	n. d.	6.55503e-05
1269	GLY	13	'THR'	1.41734e+20	0	t gga g	n. d.	5.78415e-05
1269	GLY	13	'TRP'	1.41734e+20	0	t gga g	n. d.	3.77033e-05
1269	GLY	13	'ASP'	1.41734e+20	0	t gga g	n. d.	3.40168e-05
1269	GLY	13	'GLN'	1.41734e+20	0	t gga g	n. d.	2.76469e-05
1123	GLY	8	'VAL',	2.00862e+19	1.09825e+10	ggc	9.26219	0.0165054
1123	GLY	8	'SER',	1.18784e+19	7.30155e+32	ggc	-13.7887	0.00739141
1123	GLY	8	'ARG',	9.21208e+19	4.45038e+24	ggc	-4.68404	0.00438793
1123	GLY	8	'ILE',	2.03223e+19	0.102444	ggc	20.2975	0.000116883
1123	GLY	8	'GLU',	3.07914e+18	1.31505e+23	ggc	-4.63051	0.000103447
1123	GLY	8	'LEU',	2.49732e+19	5.42961e+18	ggc	0.662706	6.66386e-05
1123	GLY	8	'ASN',	1.53623e+19	1.27205e+33	ggc	-13.9181	3.76133e-05
1123	GLY	8	'THR',	1.91045e+19	1.48212e+09	ggc	10.1103	2.80605e-05
1203	ASP	8	'ASN'	5.3652e+22	2.4612e+33	a gac c	-10.6616	0.00817886	Gainor et al., 2016
1203	ASP	8	HID'	3.45458e+11	0	a gac c	n. d.	0.0071029
1203	ASP	8	'GLY'	1.28546e+24	2.21813e+36	a gac c	-12.2369	0.00150429
1203	ASP	8	'LYS'	4.10886e+25	9.11264e+36	a gac c	-11.3459	0.000125813
1203	ASP	8	'GLN'	2.17328e+22	1.07107e+35	a gac c	-12.6927	0.000109262
1203	ASP	8	'CYS'	1.58001e+23	1.12227e+37	a gac c	-13.8514	2.41003e-05
1203	ASP	8	'LEU'	6.19438e+22	1.09727e+24	a gac c	-1.24831	1.63493e-05
1203	ASP	8	'ARG'	2.32564e+27	1.44164e+38	a gac c	-10.7923	1.04325e-05
1202	GLY	7	'VAL',	6.74272e+20	6.1302e+29	g gga g	-8.95864
1202	GLY	7	'ARG',	2.56287e+21	2.33852e+33	g gga g	-11.9602
1202	GLY	7	'LEU',	1.45801e+21	9.03488e+24	g gga g	-3.79216
1202	GLY	7	'LYS',	2.49305e+21	1.36509e+32	g gga g	-10.7384
1202	GLY	7	'ASP',	7.94923e+18	7.51459e+32	g gga g	-13.9756
1202	GLY	7	'TRP',	3.57782e+21	0	g gga g	n. d.
1202	GLY	7	'THR',	6.24554e+20	6.87849e+33	g gga g	-13.0419
1256	LEU	5	'ARG'	5.95425e+24	1430.09	c ctc t	21.6195
1256	LEU	5	'HID'	2.05877e+18	322287329059290	c ctc t	3.80536
1256	LEU	5	'ILE'	4.04268e+18	6.02038e+28	c ctc t	-10.173
1256	LEU	5	'PHE'	3.00589e+07	0	c ctc t	n. d.
1256	LEU	5	'TYR'	1.07051e+09	0	c ctc t	n. d.
1130	VAL	4	'ARG',	8.14137e+20	0	g gtg t	n. d.
1130	VAL	4	'LEU',	1266864377101000	1.365e+26	g gtg t	-11.0324
1130	VAL	4	'LYS',	8.73544e+21	4.83556e+24	g gtg t	-2.74316
1130	VAL	4	'MET',	9.33868e+18	3.91604e+23	g gtg t	-4.62256
1148	ALA	4	'ASN'	3.07167e+21	5.62022e+31	g gct g	-10.2624
1148	ALA	4	ILE'	2.07133	0	g gct g	n. d.
1148	ALA	4	'LEU'	4.31313e+11	4.03169e+09	g gct g	2.02931
1148	ALA	4	'VAL'	6.63644e+17	4.00141e+29	g gct g	-11.7803
1180	VAL	2	'ARG',	5372265443739830	6.26324e+28	t gtt c	-13.0666
1180	VAL	2	'GLU',	4.17481e+17	3.15977e+31	t gtt c	-13.879
1196	LEU	2	'ARG'	1.86353e+23	5.20673e+35	g ctg g	-12.4462
1196	LEU	2	'TRP'	7.37343e+19	6.95915e+26	g ctg g	-6.97489
1255	CYS	2	'PHE',	1.41734e+20	0	c tgc c	n. d.
1255	CYS	2	'TRP',	1.41734e+20	0	c tgc c	n. d.
1197	GLU	1	'TYR',	1.0589e+20	0	g gag c	n. d.
1199	MET	1	'ILE',	3.26516e+19	2.08935e+31	c atg g	-11.8061
1254	ASN	1	'LYS'	7.22624e+25	5.18088e+37	a aac t	-11.8555
