# Supplementary material for: Combining Mutational Signatures, Clonal Fitness, and Drug Affinity to Define Drug-Specific Resistance Mutations in Cancer
Source: Cell Chem Biol. 2018 Nov 15;25(11):1359–1371.e2. doi: 10.1016/j.chembiol.2018.07.013 (PMC6242700; doi:10.1016/j.chembiol.2018.07.013)
Supplement: Table S7. PDB Entries of Evaluated Ligand-Target Complexes, Related to the STAR Methods [file mmc7.xlsx]

## Sheet: Sheet1
Target	Interaction partner	PDB entry	Resolution (Å)	Comment	Reference
ERK2	phosphoaminophosphonic acid adenylate ester (ANP)	2Y9Q	1.55		(Garai et al., 2012)
ERK2	SCH772984	4QTA	1.45		(Chaikuad et al., 2014)
EGFR	ANP	2ITX	2.98		(Yun et al., 2007)
EGFR	erlotinib	1M17	2.6		(Stamos et al., 2002)
EGFR	gefitinib	4WKQ	1.85		Reference unpublished
EGFR	osimertinib	4ZAU	2.8		(Yosaatmadja et al., 2015)
EGFR	epidermal growth factor	3NJP	3.3	N516K mutant	(Lu et al., 2010)
EGFR	transforming growth factor alpha	1MOX	2.5		(Garrett et al., 2002)
EGFR	cetuximab	1YY9	2.61		(Li et al., 2005)
EGFR	panitumumab	5SX4	2.8	N328D and N420D mutant	(Sickmier et al., 2016)
KIT	adenosine-5'-diphosphate (ADP)	1PKG	2.9		(Mol et al., 2003)
KIT	imatinib	1T46	1.6		(Mol et al., 2004)
KIT	sunitinib	3G0E	1.6	Sunitinib ligand not fully resolved; however, unresolved ligand substituents are commonly flexible are therefore likely to adapt to protein mutation and not contribute to resistance.	(Gajiwala et al., 2009)
KIT	ponatinib	4U0I	2		(Garner et al., 2014)
Abl	ADP	2G2I	3.12		(Levinson et al., 2006)
Abl	imatinib	2HYY	2.4		(Cowan-Jacob et al., 2007)
Abl	nilotinib	3CS9	2.21		(Weisberg et al., 2005)
Abl	dasatinib	2GQG	2.4		Tokarski et al., 2006)
Abl	bosutinib	3UE4	2.42		(Levinson and Boxer, 2012)
Abl	axitinib	4WA9	2.2		(Pemovska et al., 2015)
Abl	axitinib	4TWP	2.4	Abl T315I mutant, the structure revealed conformational change to axatinib binding	(Pemovska et al., 2015)
ALK	ADP	3LCT	2.1	S1281G mutant	(Lee et al., 2010)
ALK	crizotinib	2XP2	1.9	refined before use	(Cui et al., 2011)
ALK	ceritinib	4MKC	2.01	refined before use	(Friboulet et al., 2014)
ALK	entrectinib	5FTO	2.22		(Menichincheri et al., 2016)
ALK	lorlatinib	4CLI	2.05		(Johnson et al., 2014)
