# Supplementary material for: Combining Mutational Signatures, Clonal Fitness, and Drug Affinity to Define Drug-Specific Resistance Mutations in Cancer
Source: Cell Chem Biol. 2018 Nov 15;25(11):1359–1371.e2. doi: 10.1016/j.chembiol.2018.07.013 (PMC6242700; doi:10.1016/j.chembiol.2018.07.013)
Supplement: Table S8. Single Nucleotide Mutation Probabilities in Specific Cancer Types, Related to the STAR Methods [file mmc8.xlsx]

## Sheet: Data
Taken fromAlexandrov, L. B., Nik-Zainal, S., Wedge, D. C., Aparicio, S. A. J. R., Behjati, S., Biankin, A. V., Bignell, G. R., Bolli, N., Borg, A., Borresen-Dale, A.-L., et al. (2013). Signatures of mutational processes in human cancer. Nature 500, 415-421.
Substitution Type	Trinucleotide	Somatic Mutation Type	Signature 1A	Signature 1B	Signature 2	Signature 3	Signature 4	Signature 5	Signature 6	Signature 7	Signature 8	Signature 9	Signature 10	Signature 11	Signature 12	Signature 13	Signature 14	Signature 15	Signature 16	Signature 17	Signature 18	Signature 19	Signature 20	Signature 21	Signature R1	Signature R2	Signature R3	Signature U1	Signature U2
C>A	ACA	A[C>A]A	0.0112	0.0104	0.0105	0.024	0.0365	0.0149	0.0017	0.0004	0.0368	0.012	0.0007	0.0002	0.0077	0.0007	0.0001	0.0013	0.0161	0.0018	0.05	0.0107	0.0013	0.0001	0.021	0.0137	0.0044	0.0105	0.0221
C>A	ACC	A[C>A]C	0.0092	0.0093	0.0061	0.0197	0.0309	0.0089	0.0028	0.0005	0.0287	0.0067	0.001	0.001	0.0047	0.0001	0.0042	0.004	0.0097	0.0003	0.0076	0.0074	0.0024	0.0007	0.0065	0.0046	0.0047	0.0005	0.0123
C>A	ACG	A[C>A]G	0.0015	0.0016	0.0013	0.0019	0.0183	0.0022	0.0005	0	0.0017	0.0005	0.0003	0	0.0017	0.0001	0.0005	0	0.0022	0	0.0017	0.0005	0	0	0	0.0048	0.0003	0	0.0028
C>A	ACT	A[C>A]T	0.0063	0.0067	0.0037	0.0172	0.0243	0.0092	0.0019	0.0004	0.03	0.0068	0.0092	0.0002	0.0046	0.0002	0.0296	0.0057	0.0088	0.0032	0.0181	0.0074	0.0029	0.0006	0.0058	0.0081	0.0034	0.0112	0.0118
C>A	CCA	C[C>A]A	0.0067	0.009	0.0061	0.0194	0.0461	0.0097	0.0101	0.0012	0.0303	0.0098	0.0031	0.0007	0.0135	0.0035	0.0056	0.0106	0.0159	0.001	0.0965	0.0112	0.0178	0.002	0.0076	0.3117	0.0156	0.0173	0.0057
C>A	CCC	C[C>A]C	0.0074	0.0047	0.0012	0.0161	0.0614	0.005	0.0241	0.0006	0.0203	0.0057	0.0009	0.0017	0.0112	0.0011	0.0102	0.0084	0.01	0.0004	0.0219	0.0159	0.0375	0.0014	0.0023	0.1477	0.0072	0.0051	0.0081
C>A	CCG	C[C>A]G	0.0009	0.0013	0.0006	0.0018	0.0088	0.0028	0.0091	0	0	0	0.0007	0.001	0.0028	0.0014	0.0009	0.0015	0.0022	0.0003	0.0192	0.0018	0.0132	0.0027	0	0.0699	0.0045	0.0018	0.0009
C>A	CCT	C[C>A]T	0.0073	0.0098	0.0011	0.0157	0.0432	0.0111	0.0571	0.0013	0.0296	0.0091	0.016	0.0014	0.0071	0.0011	0.1257	0.0228	0.0084	0	0.0404	0.0096	0.1064	0.0056	0.0036	0.153	0.0083	0.0111	0.0095
C>A	GCA	G[C>A]A	0.0083	0.0169	0.0093	0.0107	0.0376	0.0119	0.0024	0.0003	0.0267	0.0118	0.0014	0.0004	0.0062	0.0009	0.0018	0.0024	0.0096	0.0066	0.1406	0.0032	0.0012	0.0001	0.011	0.0047	0.0072	0.0073	0.0152
C>A	GCC	G[C>A]C	0.0058	0.0067	0.0043	0.0117	0.0399	0.0093	0.0058	0.0001	0.0115	0.0092	0.0022	0.001	0.0056	0.0004	0.0114	0.0099	0.0094	0.0013	0.0152	0.0031	0.0034	0.0038	0.0039	0.0077	0.003	0.0108	0.0094
C>A	GCG	G[C>A]G	0.0006	0.0015	0.0011	0.001	0.0227	0.0028	0.0021	0	0	0	0.0002	0	0.0015	0.0002	0.0011	0.0013	0.0036	0.0013	0.0097	0	0.0041	0.0003	0	0.0056	0.0004	0	0.0025
C>A	GCT	G[C>A]T	0.0045	0.0081	0.0027	0.0135	0.0258	0.0104	0.0087	0.0001	0.0203	0.0085	0.0088	0.0006	0.0027	0.001	0.0736	0.0309	0.0063	0.0031	0.0768	0.0072	0.0134	0.0023	0.0032	0.0066	0.0024	0.0081	0.0101
C>A	TCA	T[C>A]A	0.0124	0.0134	0.0247	0.0138	0.033	0.0148	0.0017	0.001	0.0286	0.0222	0.0374	0.0009	0.0066	0.0354	0.0005	0.0057	0.0122	0.0018	0.0646	0.0051	0.0007	0.0001	0.0241	0.0264	0.0123	0.0164	0.0241
C>A	TCC	T[C>A]C	0.0113	0.0119	0.0138	0.0175	0.0538	0.0121	0.0029	0.002	0.0166	0.0043	0.0103	0.0025	0.0099	0.0168	0.0166	0.0062	0.0145	0.0013	0.0392	0.0063	0.0042	0.0005	0.0069	0.0235	0.0071	0.0032	0.0175
C>A	TCG	T[C>A]G	0.0023	0.0034	0.0028	0.0016	0.0104	0.0039	0.0011	0.0002	0.0018	0	0.0031	0.0001	0.0019	0.0039	0	0.0025	0.004	0.0022	0.0157	0.0018	0.0011	0	0.001	0.0586	0.0025	0.0017	0.0033
C>A	TCT	T[C>A]T	0.0155	0.0191	0.015	0.0181	0.037	0.0183	0.0058	0.0013	0.0466	0.0322	0.3083	0.0004	0.0049	0.0183	0.0516	0.0145	0.0157	0.0049	0.1125	0.0087	0.0121	0.0004	0.008	0.0245	0.003	0.02	0.0214
C>G	ACA	A[C>G]A	0.0018	0.0051	0.0048	0.0216	0.0097	0.0117	0.0013	0	0.0085	0.0048	0.0005	0.0007	0.0031	0.0018	0.0001	0.0011	0.0048	0.0016	0.0014	0.0058	0.0005	0.0005	0.0038	0.0024	0.0012	0.0044	0.0108
C>G	ACC	A[C>G]C	0.0026	0.0043	0.0031	0.0109	0.0054	0.0073	0.0012	0	0.0037	0.0023	0.0003	0.0003	0.0015	0.0014	0	0.0001	0.0024	0.0016	0.0017	0.0019	0.0022	0.0008	0.0046	0.0018	0.0015	0.0065	0.0074
C>G	ACG	A[C>G]G	0.0006	0.0012	0.0002	0.0038	0.0031	0.0023	0	0	0.0008	0	0	0	0	0.0007	0	0.0006	0	0	0.0027	0	0	0	0.0007	0.0005	0	0.0044	0.0001
C>G	ACT	A[C>G]T	0.003	0.0054	0.0062	0.0208	0.0054	0.0117	0.0018	0.0001	0.0081	0.0038	0.0002	0.0009	0.0025	0.0014	0.0001	0.001	0.0073	0.0012	0.0043	0.0072	0.0006	0.0018	0.0038	0.0015	0.0022	0.009	0.012
C>G	CCA	C[C>G]A	0.0013	0.0021	0.0042	0.0153	0.0105	0.0076	0	0.0001	0.0054	0.0018	0	0	0.0019	0.0052	0	0.0009	0.004	0.0019	0.0001	0.0002	0	0.0001	0.0013	0.0036	0.0005	0.005	0.0074
C>G	CCC	C[C>G]C	0.0007	0.0031	0.0018	0.0124	0.0097	0.0077	0	0.0004	0.0039	0.002	0	0.0002	0.0019	0.0004	0	0.0003	0.005	0.0007	0.0039	0.0028	0.0006	0	0.0015	0.0022	0.0003	0.0034	0.0071
C>G	CCG	C[C>G]G	0.0005	0.0012	0.0002	0.0029	0.0063	0.0026	0	0.0006	0.0011	0	0	0.0008	0	0.0001	0	0.0004	0.0028	0	0.0058	0.0002	0	0	0.0042	0.0028	0.0001	0.0053	0.0016
C>G	CCT	C[C>G]T	0.0014	0.0037	0.0044	0.0218	0.0094	0.0095	0.0002	0.0003	0.0069	0.0039	0	0.0002	0.0019	0.0041	0	0.0017	0.008	0.0009	0.0058	0.0008	0.0001	0.0003	0.0035	0.0046	0.0015	0.0088	0.0131
C>G	GCA	G[C>G]A	0.0006	0.0023	0.0025	0.0111	0.007	0.0056	0	0	0.0033	0.0011	0	0	0.0012	0.001	0.0002	0.0022	0.0031	0.0013	0.0009	0.002	0.0014	0.0004	0.0061	0.0012	0.0001	0.0093	0.0063
C>G	GCC	G[C>G]C	0.0024	0.0029	0.0023	0.009	0.0091	0.0054	0.003	0.0004	0.0025	0.0029	0.0002	0.0002	0.0011	0.0011	0.0001	0.0005	0.0032	0.0002	0.0003	0	0.0019	0.0042	0.0068	0.0017	0.0008	0.0254	0.0052
C>G	GCG	G[C>G]G	0	0.0002	0.0001	0.0011	0.0062	0.0011	0	0	0	0	0	0	0	0	0	0.0006	0	0	0.0005	0	0	0	0	0.0018	0	0.0035	0
C>G	GCT	G[C>G]T	0.0009	0.0036	0.0039	0.0164	0.006	0.0061	0.0017	0	0.0044	0.0044	0.0004	0	0.0009	0.0013	0.0003	0.0018	0.0029	0.0018	0.0015	0	0.0012	0.0004	0.0047	0.0005	0.0006	0.0231	0.008
C>G	TCA	T[C>G]A	0.0019	0.002	0.1281	0.0175	0.0032	0.0027	0	0.0002	0.0053	0.0033	0	0.0001	0.0024	0.2267	0	0.0009	0.005	0.0004	0.0022	0.0005	0	0.0002	0.0009	0.0017	0.0028	0.0076	0.0141
C>G	TCC	T[C>G]C	0.0021	0.0036	0.0339	0.0179	0.0105	0.008	0.0002	0.001	0.0049	0.0025	0	0.0011	0.0027	0.0596	0	0.0026	0.0064	0.0006	0.0084	0.0011	0.0001	0.0003	0.0039	0.004	0.0024	0.0026	0.0129
C>G	TCG	T[C>G]G	0.0003	0.0008	0.0055	0.002	0.0031	0.0013	0	0.0003	0	0	0	0.0003	0	0.0106	0	0	0	0	0.0014	0	0	0	0.001	0.0003	0.0001	0.0029	0.002
C>G	TCT	T[C>G]T	0.0032	0.0069	0.1487	0.0302	0.005	0.0067	0.0001	0.0007	0.0104	0.0049	0.0001	0.0008	0.0015	0.2629	0.0001	0.0015	0.0169	0.0028	0.0033	0.0105	0.0005	0.0003	0.0025	0.0009	0.0049	0.0176	0.0265
C>T	ACA	A[C>T]A	0.0297	0.0265	0.0074	0.0185	0.012	0.0219	0.0312	0	0.0229	0.0093	0	0.0225	0.0121	0.0013	0.0293	0.0117	0.0135	0.0095	0.0035	0.0221	0.0296	0.0051	0.0058	0.0028	0.0152	0.0001	0.0194
C>T	ACC	A[C>T]C	0.0144	0.0165	0.0036	0.0095	0.0075	0.0128	0.0163	0.0197	0.0064	0.0056	0.0032	0.1099	0.0054	0.0016	0.0321	0.0169	0.0076	0.0043	0.0014	0.0203	0.0223	0.0062	0.0057	0.0018	0.0089	0.0007	0.012
C>T	ACG	A[C>T]G	0.171	0.0673	0.0048	0.002	0.0028	0.0166	0.0908	0.0001	0.0293	0.0125	0.0126	0.0072	0.0019	0.004	0.0496	0.0309	0.0035	0.0094	0.009	0.0368	0.0341	0.0256	0.0183	0.0021	0.0046	0	0.0122
C>T	ACT	A[C>T]T	0.0127	0.019	0.0046	0.0147	0.0059	0.0165	0.0149	0.0043	0.0208	0.0076	0.0047	0.0639	0.0067	0.0012	0.0277	0.0066	0.0101	0.0058	0.0048	0.0266	0.0182	0.003	0.0028	0.0016	0.0068	0.01	0.0171
C>T	CCA	C[C>T]A	0.0211	0.0248	0.0136	0.0153	0.021	0.0229	0.0085	0.0754	0.0053	0.0098	0.0012	0.031	0.0187	0.0054	0.006	0.0051	0.021	0.0216	0.0066	0.0438	0.011	0.0034	0.0055	0.0053	0.0284	0.0068	0.0189
C>T	CCC	C[C>T]C	0.0186	0.0183	0.0061	0.0098	0.0144	0.0176	0.0099	0.1007	0.0025	0.0069	0.0024	0.1518	0.0094	0.002	0.0167	0.0088	0.0098	0.0039	0.0035	0.0753	0.0186	0.0091	0.007	0.0006	0.0133	0.0003	0.0157
C>T	CCG	C[C>T]G	0.095	0.0447	0.0049	0.0022	0.0076	0.0129	0.0901	0.0208	0.013	0.0076	0.0109	0.0135	0.0046	0.0043	0.0293	0.0155	0.0016	0.0134	0.0187	0.0238	0.0463	0.0318	0.0141	0.0043	0.0083	0.0014	0.0062
C>T	CCT	C[C>T]T	0.0172	0.0226	0.0103	0.0165	0.0201	0.0205	0.0087	0.0788	0.0162	0.0097	0.0043	0.0816	0.0205	0.0033	0.0186	0.0096	0.0211	0.0098	0.0019	0.1159	0.014	0.004	0.0079	0.0026	0.0064	0.0343	0.0195
C>T	GCA	G[C>T]A	0.025	0.0231	0.0055	0.0181	0.0087	0.0202	0.0653	0	0.0036	0.0062	0	0.0261	0.0124	0.0038	0.0557	0.0476	0.0125	0.0021	0.0032	0.0374	0.0545	0.0163	0.0071	0.0017	0.0126	0.0016	0.0186
C>T	GCC	G[C>T]C	0.0272	0.0254	0.0029	0.0098	0.008	0.0182	0.0773	0.021	0.0025	0.0069	0.0134	0.0975	0.0092	0.0023	0.0618	0.1345	0.0092	0.0003	0.0051	0.0614	0.0529	0.0392	0.007	0.0018	0.0045	0.005	0.0265
C>T	GCG	G[C>T]G	0.1026	0.049	0.002	0.0009	0.0023	0.0133	0.1339	0.0002	0.0177	0.0088	0.027	0.009	0.0023	0.0032	0.0978	0.1829	0.0009	0.0076	0.0134	0.0278	0	0.0019	0.0125	0.0016	0.0015	0.0006	0.0095
C>T	GCT	G[C>T]T	0.0177	0.0231	0.0041	0.0117	0.0082	0.0196	0.0524	0.0161	0.0053	0.0101	0.0152	0.0522	0.0115	0.0024	0.0555	0.08	0.0116	0.0009	0.0016	0.0917	0.0492	0.0166	0.0062	0.0023	0.004	0.0213	0.0164
C>T	TCA	T[C>T]A	0.0145	0.0229	0.2116	0.0106	0.0035	0.0111	0.0074	0.1202	0.0064	0.005	0.0037	0.0302	0.0138	0.1515	0.0092	0.0112	0.0172	0.0164	0.0164	0.0218	0.0107	0.0064	0.0015	0.002	0.0185	0.018	0.0344
C>T	TCC	T[C>T]C	0.0178	0.0234	0.0512	0.0142	0.007	0.0208	0.0067	0.2887	0.0066	0.0084	0.0211	0.1589	0.0095	0.0306	0.0283	0.0156	0.0131	0.017	0.0048	0.033	0.0078	0.0086	0.0078	0.0041	0.0126	0.0082	0.0246
C>T	TCG	T[C>T]G	0.0758	0.0382	0.0266	0.001	0.0011	0.0074	0.0391	0.0992	0.0094	0.0047	0.2141	0.008	0.001	0.0216	0.0094	0.0104	0.0036	0.0165	0.0133	0.009	0.0244	0.0126	0.0072	0.0011	0.0037	0.0005	0.0069
C>T	TCT	T[C>T]T	0.0138	0.0267	0.1043	0.0091	0.0077	0.0118	0.0047	0.0844	0.0145	0.0096	0.0392	0.0954	0.009	0.075	0.0229	0.0076	0.0193	0.0201	0.0015	0.0267	0.0098	0.0064	0.0154	0.002	0.0044	0.0671	0.0261
T>A	ATA	A[T>A]A	0.004	0.0046	0.0021	0.0097	0.0048	0.0087	0.0006	0.001	0.0113	0.0121	0	0.0002	0.0058	0.0002	0	0.0021	0.0081	0.0006	0.0029	0.0011	0.0001	0.0083	0.0144	0.0005	0.0027	0.0115	0.0108
T>A	ATC	A[T>A]C	0.0022	0.012	0.0024	0.0088	0.0039	0.0073	0.0033	0.0008	0.0094	0.0042	0.0002	0.0001	0.0065	0.0006	0.0008	0.009	0.0073	0.0019	0.0008	0.0053	0.0019	0.0292	0.0036	0.0008	0.0018	0	0.0075
T>A	ATG	A[T>A]G	0.0028	0.008	0.0029	0.0079	0.01	0.0114	0	0.0009	0.0105	0.0068	0	0.0007	0.0046	0.0006	0	0.0009	0.008	0.0011	0.0044	0.0045	0.0002	0.0027	0.0033	0.003	0.0005	0.01	0.0095
T>A	ATT	A[T>A]T	0.0083	0.009	0.0025	0.0099	0.003	0.0109	0.0053	0.0035	0.0264	0.0185	0.0012	0.0003	0.006	0.0013	0.0009	0.0079	0.0084	0.002	0	0.0033	0.0053	0.0043	0.0105	0.0007	0.002	0	0.0104
T>A	CTA	C[T>A]A	0.0012	0.0014	0.0003	0.0071	0.0075	0.005	0.0001	0	0.0094	0.0055	0	0.0004	0.0017	0.0001	0	0.0016	0.0054	0	0.0003	0.0043	0	0	0.0024	0.0005	0.0042	0.0077	0.0068
T>A	CTC	C[T>A]C	0.0019	0.0044	0.0016	0.0133	0.0111	0.0062	0.0026	0.0014	0.0132	0.0049	0.0001	0.0011	0.0086	0.001	0.0034	0.0043	0.0128	0.0103	0.0023	0.0053	0.0046	0.0037	0.0042	0.0018	0.0033	0.0064	0.0088
T>A	CTG	C[T>A]G	0.0015	0.0028	0.0032	0.0115	0.0342	0.0105	0.0008	0.0007	0.0121	0.0051	0.0003	0.0006	0.0031	0.0004	0.0002	0.0027	0.013	0.0045	0.0065	0.0021	0.0012	0.0025	0.0004	0.008	0.0043	0.0226	0.0107
T>A	CTT	C[T>A]T	0.0022	0.006	0.0025	0.0163	0.0115	0.0098	0.0011	0.0018	0.0205	0.0069	0.0009	0.0004	0.0054	0.0001	0.002	0.0007	0.0096	0.0315	0.0038	0.0022	0.0025	0.001	0.0016	0.0044	0.0036	0.005	0.0105
T>A	GTA	G[T>A]A	0.0007	0.0017	0.0004	0.0045	0.0069	0.0067	0	0	0.0063	0.003	0	0.0003	0.0015	0.0002	0	0	0.003	0	0.0021	0.0026	0	0	0.0045	0.0001	0.0061	0.0071	0.0061
T>A	GTC	G[T>A]C	0.0005	0.003	0.0012	0.0062	0.0052	0.004	0.0028	0	0.0055	0.0029	0.0001	0.0003	0.0039	0	0.0025	0.0038	0.004	0.0026	0.0015	0	0.004	0.0142	0.002	0.0014	0.001	0.0039	0.0048
T>A	GTG	G[T>A]G	0.0012	0.002	0.0014	0.0086	0.0133	0.0068	0.0006	0.0006	0.0062	0.0028	0	0.0004	0.0019	0.0004	0	0.0026	0.0051	0.0036	0.0014	0.0016	0.0008	0.0031	0.0014	0.0019	0.0024	0.0114	0.0056
T>A	GTT	G[T>A]T	0.0021	0.0022	0.0019	0.0088	0.0045	0.0051	0.0021	0.001	0.0139	0.0036	0.0004	0.0001	0.0031	0.0001	0.0009	0.0043	0.0033	0.0039	0.0039	0.0052	0.0018	0.0041	0.0008	0.0013	0.0012	0.0065	0.0044
T>A	TTA	T[T>A]A	0.0055	0.0044	0.002	0.0066	0.0045	0.0088	0.0002	0.001	0.0192	0.0215	0	0.0003	0.0057	0.0001	0	0.0008	0.0085	0.0006	0.0009	0.0039	0.0001	0.0027	0.0072	0.0004	0.0045	0.0078	0.009
T>A	TTC	T[T>A]C	0.002	0.0055	0.0024	0.0096	0.0046	0.0068	0.0008	0.0015	0.0099	0.0027	0.0008	0	0.0132	0.0005	0.0016	0.0019	0.0087	0.0026	0.0024	0.0048	0.0007	0.0045	0.0012	0.0001	0.0043	0.0085	0.008
T>A	TTG	T[T>A]G	0.0011	0.0023	0.0005	0.0067	0.0082	0.0071	0	0.001	0.0067	0.014	0	0	0.0037	0.0006	0	0.0006	0.0063	0	0.0019	0.0052	0	0	0.0017	0.0007	0.0005	0.0247	0.008
T>A	TTT	T[T>A]T	0.0039	0.0055	0.0029	0.0145	0.0045	0.0101	0.0007	0.005	0.0241	0.0139	0.0028	0.0008	0.0094	0.0007	0.0012	0.0003	0.008	0.0038	0.0021	0.0085	0.001	0.0008	0.0023	0.0015	0.0034	0.0076	0.0125
T>C	ATA	A[T>C]A	0.014	0.0322	0.0051	0.0138	0.0084	0.0352	0.0075	0.0005	0.0164	0.0252	0.0031	0.0006	0.0466	0.003	0.0026	0.0115	0.0717	0.0027	0.0019	0.0145	0.0165	0.0265	0.0069	0.0017	0.0185	0.0121	0.0221
T>C	ATC	A[T>C]C	0.0063	0.0115	0.0018	0.0089	0.002	0.0138	0.0056	0.0001	0.0075	0.0105	0.0052	0.0015	0.0317	0	0.0046	0.0073	0.0171	0.0082	0.0014	0.0048	0.0207	0.0165	0.0089	0.0009	0.0478	0.001	0.0095
T>C	ATG	A[T>C]G	0.0102	0.0181	0.0025	0.0128	0.0081	0.0285	0.0217	0.0007	0.0085	0.0176	0.0026	0.0008	0.0487	0.0008	0.0035	0.0073	0.0348	0.0045	0.0035	0.0135	0.058	0.0224	0.0035	0.0028	0.0329	0.0227	0.0182
T>C	ATT	A[T>C]T	0.0092	0.0307	0.0069	0.0175	0.0036	0.0271	0.0023	0.0011	0.0198	0.0247	0.004	0.0003	0.025	0.0013	0.0025	0.0063	0.0497	0.0031	0.0054	0.016	0.008	0.0189	0.004	0.0019	0.0306	0.0213	0.0217
T>C	CTA	C[T>C]A	0.0042	0.008	0.0017	0.0077	0.0052	0.0143	0.0062	0.001	0.0061	0.0154	0.0005	0.0001	0.0312	0.0008	0.0006	0.0032	0.0146	0.0075	0	0.0066	0.0148	0.0219	0.002	0.0005	0.0223	0.006	0.0096
T>C	CTC	C[T>C]C	0.0053	0.0098	0.0019	0.0139	0.0026	0.0126	0.004	0.0008	0.0108	0.0118	0.0019	0.0004	0.0385	0.0011	0.0053	0.005	0.0194	0.0402	0.0034	0.007	0.0196	0.01	0.0224	0.0017	0.0834	0.0155	0.0064
T>C	CTG	C[T>C]G	0.0071	0.0119	0.0011	0.0089	0.01	0.0189	0.027	0.001	0.0081	0.0154	0.0015	0.0001	0.0415	0.0004	0.0016	0.0128	0.019	0.029	0.0025	0.004	0.079	0.0211	0.0056	0.0025	0.0504	0.0617	0.0164
T>C	CTT	C[T>C]T	0.0068	0.0159	0.0036	0.0117	0.0054	0.0191	0.0033	0.0045	0.0119	0.0275	0.002	0.0009	0.0324	0.0004	0.0027	0.0035	0.0263	0.1028	0.0009	0.0053	0.011	0.0204	0.0034	0.002	0.0958	0.018	0.003
T>C	GTA	G[T>C]A	0.0113	0.0116	0.0013	0.0081	0.0061	0.0164	0.0122	0.0002	0.0068	0.0091	0.0064	0.001	0.0573	0.0008	0.0078	0.0195	0.0161	0	0.0004	0.0039	0.0002	0.1426	0.0034	0.0007	0.0221	0.0056	0.0062
T>C	GTC	G[T>C]C	0.007	0.0099	0.0008	0.0064	0.0016	0.0096	0.0059	0.0001	0.0057	0.0097	0.0101	0.0016	0.0274	0.001	0.0127	0.0499	0.0099	0.0098	0.0025	0.003	0.0013	0.0665	0.0072	0.0012	0.0576	0.0064	0.0026
T>C	GTG	G[T>C]G	0.005	0.0101	0.001	0.0069	0.0042	0.0142	0.0115	0.0003	0.0053	0.0094	0.0054	0.0019	0.041	0.0001	0.0082	0.0154	0.0148	0.0047	0.0066	0.006	0.0287	0.0884	0.0023	0.002	0.0353	0.0094	0.0094
T>C	GTT	G[T>C]T	0.0107	0.0145	0.0017	0.0086	0.0024	0.0157	0.0042	0.0081	0.0071	0.0126	0.0124	0.0023	0.0405	0.0007	0.0086	0.0094	0.0142	0.0082	0.0048	0.0099	0.0007	0.1003	0.0047	0.0018	0.0607	0.0068	0.0041
T>C	TTA	T[T>C]A	0.0081	0.0085	0.0024	0.0091	0.0028	0.017	0.0059	0.0023	0.0066	0.0156	0.003	0.0002	0.05	0.0005	0.0018	0.0068	0.0246	0.0017	0.0002	0.0052	0.004	0.0389	0.006	0.0011	0.0093	0.0182	0.0112
T>C	TTC	T[T>C]C	0.0048	0.0104	0.0015	0.0105	0.0016	0.0142	0.0035	0.0018	0.0074	0.0137	0.0097	0.0009	0.0342	0.0006	0.0056	0.0099	0.0183	0.0112	0.0069	0.002	0.0113	0.0313	0.0087	0.0008	0.0543	0.0074	0.0046
T>C	TTG	T[T>C]G	0.0084	0.0075	0.0008	0.0066	0.0036	0.0126	0.0106	0.0019	0.0029	0.0098	0.0065	0.0007	0.032	0.0002	0.0034	0.0039	0.0165	0.006	0.0011	0.0057	0.0242	0.0249	0.0032	0.0015	0.0237	0.0249	0.0083
T>C	TTT	T[T>C]T	0.0061	0.0141	0.0024	0.0108	0.0022	0.0173	0.0029	0.0024	0.0118	0.0309	0.0099	0.0005	0.0371	0.0012	0.0026	0.0047	0.0174	0.0072	0.0014	0.0038	0.0041	0.0274	0.0043	0.0013	0.0365	0.0245	0.014
T>G	ATA	A[T>G]A	0.0016	0.001	0.0001	0.0008	0	0.0033	0	0	0.0054	0.0335	0	0	0.0012	0.0001	0	0	0.0052	0	0	0.0014	0	0	0.0013	0	0.0001	0	0.0046
T>G	ATC	A[T>G]C	0.0018	0.0009	0.0005	0.001	0.0002	0.0022	0.0017	0	0.0008	0.0051	0.004	0	0.001	0	0.002	0.0006	0.0042	0.0065	0.0011	0	0.0004	0.0031	0	0	0.0008	0	0.0077
T>G	ATG	A[T>G]G	0.0014	0.0037	0.0017	0.0081	0.0015	0.0055	0.0007	0.0009	0.0061	0.0052	0.0015	0.0001	0.0018	0	0.0007	0.0012	0.0061	0.0035	0.0028	0.001	0.0007	0.0016	0.0025	0.0011	0.0016	0.0295	0.006
T>G	ATT	A[T>G]T	0.0032	0.0036	0.0006	0.0064	0.0002	0.0037	0.0029	0	0.0042	0.0193	0.0137	0	0.003	0	0.0056	0.0029	0.0076	0.0306	0	0.0017	0.0004	0.0018	0.0029	0	0.0006	0	0.0124
T>G	CTA	C[T>G]A	0.0003	0.0009	0.0001	0.0007	0	0.002	0.0001	0	0.0028	0.0216	0.0022	0	0.0013	0	0	0	0.0002	0	0	0	0	0	0.0006	0	0	0	0.0001
T>G	CTC	C[T>G]C	0.0021	0.0023	0.0012	0.0057	0.0013	0.0035	0.004	0.0008	0.0012	0.0064	0.0018	0.0001	0.0049	0.0002	0.002	0.0019	0.0082	0.0195	0.0024	0.0011	0.0091	0.0005	0.0018	0.0008	0.0018	0.0044	0.0045
T>G	CTG	C[T>G]G	0.0016	0.0032	0.0014	0.0096	0.0046	0.0072	0.005	0.0009	0.006	0.0126	0.0037	0.0011	0.0045	0.0001	0.0005	0.0007	0.0067	0.0134	0.0064	0.0013	0.0167	0.0004	0.0058	0.0017	0.0016	0.0254	0.0058
T>G	CTT	C[T>G]T	0.0028	0.0071	0.0011	0.0104	0.0012	0.0116	0.0086	0.0013	0.0077	0.0509	0.0182	0.0009	0.0063	0.0006	0.0063	0.0045	0.0186	0.2591	0.0021	0.0019	0.0017	0.0032	0.0015	0.0018	0.002	0.005	0.0099
T>G	GTA	G[T>G]A	0.0001	0.0005	0	0.0036	0	0.0016	0	0	0.0002	0.0072	0	0	0	0	0	0	0	0	0.0016	0	0	0	0.022	0	0	0	0.0012
T>G	GTC	G[T>G]C	0.0002	0.0009	0.0005	0.0046	0	0.0003	0.0016	0	0	0.0006	0.002	0	0.0004	0	0.0019	0.0022	0.0032	0.0091	0	0	0.0031	0.0006	0.0394	0	0.0001	0.0031	0.0011
T>G	GTG	G[T>G]G	0.0012	0.0047	0.0017	0.0177	0.0018	0.006	0.001	0.0017	0.0058	0.005	0.0009	0.001	0.0011	0.0003	0.0012	0.0037	0.0008	0.0048	0.0118	0.0043	0.003	0.0004	0.4246	0.0008	0.0012	0.0176	0.0057
T>G	GTT	G[T>G]T	0.0008	0.0022	0.0005	0.0069	0.0002	0.0033	0.0035	0.0009	0.0075	0.0185	0.003	0	0.0032	0.0011	0.0038	0.019	0.0044	0.0633	0.0032	0.0025	0.0036	0.0008	0.04	0	0.0006	0.0096	0.0064
T>G	TTA	T[T>G]A	0.0014	0.0009	0.0004	0.0032	0	0.0051	0.0009	0	0.0029	0.0502	0.005	0	0.0019	0.0001	0	0	0.0068	0	0	0.0032	0	0	0.0018	0	0.0007	0.0166	0.0048
T>G	TTC	T[T>G]C	0.0013	0.0035	0.0014	0.0056	0.0003	0.0051	0.0019	0.001	0.0031	0.0081	0.0092	0	0.0027	0.0004	0.0015	0.0004	0.0069	0.0096	0.0036	0.0018	0.0004	0.0018	0.0021	0	0.001	0	0.0089
T>G	TTG	T[T>G]G	0.002	0.0029	0.0024	0.0099	0.003	0.006	0.0011	0.001	0.0067	0.0088	0.0022	0.0003	0.0011	0.0001	0.0002	0.0009	0.0049	0.0045	0.0008	0.0011	0.0004	0.0003	0.0055	0.0011	0.0009	0.0356	0.0076
T>G	TTT	T[T>G]T	0.004	0.0085	0.002	0.0113	0.0011	0.0132	0.0072	0.0014	0.0112	0.0545	0.0633	0.0003	0.0032	0.0003	0.0025	0.0033	0.0163	0.0572	0.0015	0.0013	0	0.0003	0.0042	0.0009	0.001	0.0113	0.0174

## Sheet: lung adenocarcinoma-calc
Substitution Type	Trinucleotide	Somatic Mutation Type	Signature 1B	1B corr	Signature 2	2 corr	Signature 4	4 corr	Signature 5	5 corr	Signature R2	R2 corr	SUM
C>A	ACA	A[C>A]A	0.0104	0.000681408	0.0105	0.00032256	0.0365	0.0140269	0.0149	0.00028608	0.0137	3.0825e-05	0.0153478
C>A	ACC	A[C>A]C	0.0093	0.000609336	0.0061	0.000187392	0.0309	0.0118749	0.0089	0.00017088	0.0046	1.035e-05	0.0128528		Correction factor
C>A	ACG	A[C>A]G	0.0016	0.000104832	0.0013	3.9936e-05	0.0183	0.00703269	0.0022	4.224e-05	0.0048	1.08e-05	0.0072305		Signature 1B	Signature 2	Signature 4	Signature 5	Signature R2
C>A	ACT	A[C>A]T	0.0067	0.000438984	0.0037	0.000113664	0.0243	0.00933849	0.0092	0.00017664	0.0081	1.8225e-05	0.010086		0.06552	0.03072	0.3843	0.0192	0.00225
C>A	CCA	C[C>A]A	0.009	0.00058968	0.0061	0.000187392	0.0461	0.0177162	0.0097	0.00018624	0.3117	0.000701325	0.0193809		0.06552	0.03072	0.3843	0.0192	0.00225
C>A	CCC	C[C>A]C	0.0047	0.000307944	0.0012	3.6864e-05	0.0614	0.023596	0.005	9.6e-05	0.1477	0.000332325	0.0243692
C>A	CCG	C[C>A]G	0.0013	8.5176e-05	0.0006	1.8432e-05	0.0088	0.00338184	0.0028	5.376e-05	0.0699	0.000157275	0.00369648
C>A	CCT	C[C>A]T	0.0098	0.000642096	0.0011	3.3792e-05	0.0432	0.0166018	0.0111	0.00021312	0.153	0.00034425	0.017835
C>A	GCA	G[C>A]A	0.0169	0.00110729	0.0093	0.000285696	0.0376	0.0144497	0.0119	0.00022848	0.0047	1.0575e-05	0.0160817
C>A	GCC	G[C>A]C	0.0067	0.000438984	0.0043	0.000132096	0.0399	0.0153336	0.0093	0.00017856	0.0077	1.7325e-05	0.0161005
C>A	GCG	G[C>A]G	0.0015	9.828e-05	0.0011	3.3792e-05	0.0227	0.00872361	0.0028	5.376e-05	0.0056	1.26e-05	0.00892204
C>A	GCT	G[C>A]T	0.0081	0.000530712	0.0027	8.2944e-05	0.0258	0.00991494	0.0104	0.00019968	0.0066	1.485e-05	0.0107431
C>A	TCA	T[C>A]A	0.0134	0.000877968	0.0247	0.000758784	0.033	0.0126819	0.0148	0.00028416	0.0264	5.94e-05	0.0146622
C>A	TCC	T[C>A]C	0.0119	0.000779688	0.0138	0.000423936	0.0538	0.0206753	0.0121	0.00023232	0.0235	5.2875e-05	0.0221642
C>A	TCG	T[C>A]G	0.0034	0.000222768	0.0028	8.6016e-05	0.0104	0.00399672	0.0039	7.488e-05	0.0586	0.00013185	0.00451223
C>A	TCT	T[C>A]T	0.0191	0.00125143	0.015	0.0004608	0.037	0.0142191	0.0183	0.00035136	0.0245	5.5125e-05	0.0163378
C>G	ACA	A[C>G]A	0.0051	0.000334152	0.0048	0.000147456	0.0097	0.00372771	0.0117	0.00022464	0.0024	5.4e-06	0.00443936
C>G	ACC	A[C>G]C	0.0043	0.000281736	0.0031	9.5232e-05	0.0054	0.00207522	0.0073	0.00014016	0.0018	4.05e-06	0.0025964
C>G	ACG	A[C>G]G	0.0012	7.8624e-05	0.0002	6.144e-06	0.0031	0.00119133	0.0023	4.416e-05	0.0005	1.125e-06	0.00132138
C>G	ACT	A[C>G]T	0.0054	0.000353808	0.0062	0.000190464	0.0054	0.00207522	0.0117	0.00022464	0.0015	3.375e-06	0.00284751
C>G	CCA	C[C>G]A	0.0021	0.000137592	0.0042	0.000129024	0.0105	0.00403515	0.0076	0.00014592	0.0036	8.1e-06	0.00445579
C>G	CCC	C[C>G]C	0.0031	0.000203112	0.0018	5.5296e-05	0.0097	0.00372771	0.0077	0.00014784	0.0022	4.95e-06	0.00413891
C>G	CCG	C[C>G]G	0.0012	7.8624e-05	0.0002	6.144e-06	0.0063	0.00242109	0.0026	4.992e-05	0.0028	6.3e-06	0.00256208
C>G	CCT	C[C>G]T	0.0037	0.000242424	0.0044	0.000135168	0.0094	0.00361242	0.0095	0.0001824	0.0046	1.035e-05	0.00418276
C>G	GCA	G[C>G]A	0.0023	0.000150696	0.0025	7.68e-05	0.007	0.0026901	0.0056	0.00010752	0.0012	2.7e-06	0.00302782
C>G	GCC	G[C>G]C	0.0029	0.000190008	0.0023	7.0656e-05	0.0091	0.00349713	0.0054	0.00010368	0.0017	3.825e-06	0.0038653
C>G	GCG	G[C>G]G	0.0002	1.3104e-05	0.0001	3.072e-06	0.0062	0.00238266	0.0011	2.112e-05	0.0018	4.05e-06	0.00242401
C>G	GCT	G[C>G]T	0.0036	0.000235872	0.0039	0.000119808	0.006	0.0023058	0.0061	0.00011712	0.0005	1.125e-06	0.00277972
C>G	TCA	T[C>G]A	0.002	0.00013104	0.1281	0.00393523	0.0032	0.00122976	0.0027	5.184e-05	0.0017	3.825e-06	0.0053517
C>G	TCC	T[C>G]C	0.0036	0.000235872	0.0339	0.00104141	0.0105	0.00403515	0.008	0.0001536	0.004	9e-06	0.00547503
C>G	TCG	T[C>G]G	0.0008	5.2416e-05	0.0055	0.00016896	0.0031	0.00119133	0.0013	2.496e-05	0.0003	6.75e-07	0.00143834
C>G	TCT	T[C>G]T	0.0069	0.000452088	0.1487	0.00456806	0.005	0.0019215	0.0067	0.00012864	0.0009	2.025e-06	0.00707232
C>T	ACA	A[C>T]A	0.0265	0.00173628	0.0074	0.000227328	0.012	0.0046116	0.0219	0.00042048	0.0028	6.3e-06	0.00700199
C>T	ACC	A[C>T]C	0.0165	0.00108108	0.0036	0.000110592	0.0075	0.00288225	0.0128	0.00024576	0.0018	4.05e-06	0.00432373
C>T	ACG	A[C>T]G	0.0673	0.0044095	0.0048	0.000147456	0.0028	0.00107604	0.0166	0.00031872	0.0021	4.725e-06	0.00595644
C>T	ACT	A[C>T]T	0.019	0.00124488	0.0046	0.000141312	0.0059	0.00226737	0.0165	0.0003168	0.0016	3.6e-06	0.00397396
C>T	CCA	C[C>T]A	0.0248	0.0016249	0.0136	0.000417792	0.021	0.0080703	0.0229	0.00043968	0.0053	1.1925e-05	0.0105646
C>T	CCC	C[C>T]C	0.0183	0.00119902	0.0061	0.000187392	0.0144	0.00553392	0.0176	0.00033792	0.0006	1.35e-06	0.0072596
C>T	CCG	C[C>T]G	0.0447	0.00292874	0.0049	0.000150528	0.0076	0.00292068	0.0129	0.00024768	0.0043	9.675e-06	0.00625731
C>T	CCT	C[C>T]T	0.0226	0.00148075	0.0103	0.000316416	0.0201	0.00772443	0.0205	0.0003936	0.0026	5.85e-06	0.00992105
C>T	GCA	G[C>T]A	0.0231	0.00151351	0.0055	0.00016896	0.0087	0.00334341	0.0202	0.00038784	0.0017	3.825e-06	0.00541755
C>T	GCC	G[C>T]C	0.0254	0.00166421	0.0029	8.9088e-05	0.008	0.0030744	0.0182	0.00034944	0.0018	4.05e-06	0.00518119
C>T	GCG	G[C>T]G	0.049	0.00321048	0.002	6.144e-05	0.0023	0.00088389	0.0133	0.00025536	0.0016	3.6e-06	0.00441477
C>T	GCT	G[C>T]T	0.0231	0.00151351	0.0041	0.000125952	0.0082	0.00315126	0.0196	0.00037632	0.0023	5.175e-06	0.00517222
C>T	TCA	T[C>T]A	0.0229	0.00150041	0.2116	0.00650035	0.0035	0.00134505	0.0111	0.00021312	0.002	4.5e-06	0.00956343
C>T	TCC	T[C>T]C	0.0234	0.00153317	0.0512	0.00157286	0.007	0.0026901	0.0208	0.00039936	0.0041	9.225e-06	0.00620472
C>T	TCG	T[C>T]G	0.0382	0.00250286	0.0266	0.000817152	0.0011	0.00042273	0.0074	0.00014208	0.0011	2.475e-06	0.0038873
C>T	TCT	T[C>T]T	0.0267	0.00174938	0.1043	0.0032041	0.0077	0.00295911	0.0118	0.00022656	0.002	4.5e-06	0.00814365
T>A	ATA	A[T>A]A	0.0046	0.000301392	0.0021	6.4512e-05	0.0048	0.00184464	0.0087	0.00016704	0.0005	1.125e-06	0.00237871
T>A	ATC	A[T>A]C	0.012	0.00078624	0.0024	7.3728e-05	0.0039	0.00149877	0.0073	0.00014016	0.0008	1.8e-06	0.0025007
T>A	ATG	A[T>A]G	0.008	0.00052416	0.0029	8.9088e-05	0.01	0.003843	0.0114	0.00021888	0.003	6.75e-06	0.00468188
T>A	ATT	A[T>A]T	0.009	0.00058968	0.0025	7.68e-05	0.003	0.0011529	0.0109	0.00020928	0.0007	1.575e-06	0.00203024
T>A	CTA	C[T>A]A	0.0014	9.1728e-05	0.0003	9.216e-06	0.0075	0.00288225	0.005	9.6e-05	0.0005	1.125e-06	0.00308032
T>A	CTC	C[T>A]C	0.0044	0.000288288	0.0016	4.9152e-05	0.0111	0.00426573	0.0062	0.00011904	0.0018	4.05e-06	0.00472626
T>A	CTG	C[T>A]G	0.0028	0.000183456	0.0032	9.8304e-05	0.0342	0.0131431	0.0105	0.0002016	0.008	1.8e-05	0.0136444
T>A	CTT	C[T>A]T	0.006	0.00039312	0.0025	7.68e-05	0.0115	0.00441945	0.0098	0.00018816	0.0044	9.9e-06	0.00508743
T>A	GTA	G[T>A]A	0.0017	0.000111384	0.0004	1.2288e-05	0.0069	0.00265167	0.0067	0.00012864	0.0001	2.25e-07	0.00290421
T>A	GTC	G[T>A]C	0.003	0.00019656	0.0012	3.6864e-05	0.0052	0.00199836	0.004	7.68e-05	0.0014	3.15e-06	0.00231173
T>A	GTG	G[T>A]G	0.002	0.00013104	0.0014	4.3008e-05	0.0133	0.00511119	0.0068	0.00013056	0.0019	4.275e-06	0.00542007
T>A	GTT	G[T>A]T	0.0022	0.000144144	0.0019	5.8368e-05	0.0045	0.00172935	0.0051	9.792e-05	0.0013	2.925e-06	0.00203271
T>A	TTA	T[T>A]A	0.0044	0.000288288	0.002	6.144e-05	0.0045	0.00172935	0.0088	0.00016896	0.0004	9e-07	0.00224894
T>A	TTC	T[T>A]C	0.0055	0.00036036	0.0024	7.3728e-05	0.0046	0.00176778	0.0068	0.00013056	0.0001	2.25e-07	0.00233265
T>A	TTG	T[T>A]G	0.0023	0.000150696	0.0005	1.536e-05	0.0082	0.00315126	0.0071	0.00013632	0.0007	1.575e-06	0.00345521
T>A	TTT	T[T>A]T	0.0055	0.00036036	0.0029	8.9088e-05	0.0045	0.00172935	0.0101	0.00019392	0.0015	3.375e-06	0.00237609
T>C	ATA	A[T>C]A	0.0322	0.00210974	0.0051	0.000156672	0.0084	0.00322812	0.0352	0.00067584	0.0017	3.825e-06	0.0061742
T>C	ATC	A[T>C]C	0.0115	0.00075348	0.0018	5.5296e-05	0.002	0.0007686	0.0138	0.00026496	0.0009	2.025e-06	0.00184436
T>C	ATG	A[T>C]G	0.0181	0.00118591	0.0025	7.68e-05	0.0081	0.00311283	0.0285	0.0005472	0.0028	6.3e-06	0.00492904
T>C	ATT	A[T>C]T	0.0307	0.00201146	0.0069	0.000211968	0.0036	0.00138348	0.0271	0.00052032	0.0019	4.275e-06	0.00413151
T>C	CTA	C[T>C]A	0.008	0.00052416	0.0017	5.2224e-05	0.0052	0.00199836	0.0143	0.00027456	0.0005	1.125e-06	0.00285043
T>C	CTC	C[T>C]C	0.0098	0.000642096	0.0019	5.8368e-05	0.0026	0.00099918	0.0126	0.00024192	0.0017	3.825e-06	0.00194539
T>C	CTG	C[T>C]G	0.0119	0.000779688	0.0011	3.3792e-05	0.01	0.003843	0.0189	0.00036288	0.0025	5.625e-06	0.00502499
T>C	CTT	C[T>C]T	0.0159	0.00104177	0.0036	0.000110592	0.0054	0.00207522	0.0191	0.00036672	0.002	4.5e-06	0.0035988
T>C	GTA	G[T>C]A	0.0116	0.000760032	0.0013	3.9936e-05	0.0061	0.00234423	0.0164	0.00031488	0.0007	1.575e-06	0.00346065
T>C	GTC	G[T>C]C	0.0099	0.000648648	0.0008	2.4576e-05	0.0016	0.00061488	0.0096	0.00018432	0.0012	2.7e-06	0.00147512
T>C	GTG	G[T>C]G	0.0101	0.000661752	0.001	3.072e-05	0.0042	0.00161406	0.0142	0.00027264	0.002	4.5e-06	0.00258367
T>C	GTT	G[T>C]T	0.0145	0.00095004	0.0017	5.2224e-05	0.0024	0.00092232	0.0157	0.00030144	0.0018	4.05e-06	0.00223007
T>C	TTA	T[T>C]A	0.0085	0.00055692	0.0024	7.3728e-05	0.0028	0.00107604	0.017	0.0003264	0.0011	2.475e-06	0.00203556
T>C	TTC	T[T>C]C	0.0104	0.000681408	0.0015	4.608e-05	0.0016	0.00061488	0.0142	0.00027264	0.0008	1.8e-06	0.00161681
T>C	TTG	T[T>C]G	0.0075	0.0004914	0.0008	2.4576e-05	0.0036	0.00138348	0.0126	0.00024192	0.0015	3.375e-06	0.00214475
T>C	TTT	T[T>C]T	0.0141	0.000923832	0.0024	7.3728e-05	0.0022	0.00084546	0.0173	0.00033216	0.0013	2.925e-06	0.0021781
T>G	ATA	A[T>G]A	0.001	6.552e-05	0.0001	3.072e-06	0	0	0.0033	6.336e-05	0	0	0.000131952
T>G	ATC	A[T>G]C	0.0009	5.8968e-05	0.0005	1.536e-05	0.0002	7.686e-05	0.0022	4.224e-05	0	0	0.000193428
T>G	ATG	A[T>G]G	0.0037	0.000242424	0.0017	5.2224e-05	0.0015	0.00057645	0.0055	0.0001056	0.0011	2.475e-06	0.000979173
T>G	ATT	A[T>G]T	0.0036	0.000235872	0.0006	1.8432e-05	0.0002	7.686e-05	0.0037	7.104e-05	0	0	0.000402204
T>G	CTA	C[T>G]A	0.0009	5.8968e-05	0.0001	3.072e-06	0	0	0.002	3.84e-05	0	0	0.00010044
T>G	CTC	C[T>G]C	0.0023	0.000150696	0.0012	3.6864e-05	0.0013	0.00049959	0.0035	6.72e-05	0.0008	1.8e-06	0.00075615
T>G	CTG	C[T>G]G	0.0032	0.000209664	0.0014	4.3008e-05	0.0046	0.00176778	0.0072	0.00013824	0.0017	3.825e-06	0.00216252
T>G	CTT	C[T>G]T	0.0071	0.000465192	0.0011	3.3792e-05	0.0012	0.00046116	0.0116	0.00022272	0.0018	4.05e-06	0.00118691
T>G	GTA	G[T>G]A	0.0005	3.276e-05	0	0	0	0	0.0016	3.072e-05	0	0	6.348e-05
T>G	GTC	G[T>G]C	0.0009	5.8968e-05	0.0005	1.536e-05	0	0	0.0003	5.76e-06	0	0	8.0088e-05
T>G	GTG	G[T>G]G	0.0047	0.000307944	0.0017	5.2224e-05	0.0018	0.00069174	0.006	0.0001152	0.0008	1.8e-06	0.00116891
T>G	GTT	G[T>G]T	0.0022	0.000144144	0.0005	1.536e-05	0.0002	7.686e-05	0.0033	6.336e-05	0	0	0.000299724
T>G	TTA	T[T>G]A	0.0009	5.8968e-05	0.0004	1.2288e-05	0	0	0.0051	9.792e-05	0	0	0.000169176
T>G	TTC	T[T>G]C	0.0035	0.00022932	0.0014	4.3008e-05	0.0003	0.00011529	0.0051	9.792e-05	0	0	0.000485538
T>G	TTG	T[T>G]G	0.0029	0.000190008	0.0024	7.3728e-05	0.003	0.0011529	0.006	0.0001152	0.0011	2.475e-06	0.00153431
T>G	TTT	T[T>G]T	0.0085	0.00055692	0.002	6.144e-05	0.0011	0.00042273	0.0132	0.00025344	0.0009	2.025e-06	0.00129656

## Sheet: lung adenocarcinoma-P
Substitution Type	Trinucleotide	Somatic Mutation Type	SUM
C>A	ACA	A[C>A]A	0.0153478			T>A	ATA	A[T>A]A	0.00237871
C>A	ACC	A[C>A]C	0.0128528			T>A	ATC	A[T>A]C	0.0025007
C>A	ACG	A[C>A]G	0.0072305			T>A	ATG	A[T>A]G	0.00468188
C>A	ACT	A[C>A]T	0.010086			T>A	ATT	A[T>A]T	0.00203024
C>A	CCA	C[C>A]A	0.0193809			T>A	CTA	C[T>A]A	0.00308032
C>A	CCC	C[C>A]C	0.0243692			T>A	CTC	C[T>A]C	0.00472626
C>A	CCG	C[C>A]G	0.00369648			T>A	CTG	C[T>A]G	0.0136444
C>A	CCT	C[C>A]T	0.017835			T>A	CTT	C[T>A]T	0.00508743
C>A	GCA	G[C>A]A	0.0160817			T>A	GTA	G[T>A]A	0.00290421
C>A	GCC	G[C>A]C	0.0161005			T>A	GTC	G[T>A]C	0.00231173
C>A	GCG	G[C>A]G	0.00892204			T>A	GTG	G[T>A]G	0.00542007
C>A	GCT	G[C>A]T	0.0107431			T>A	GTT	G[T>A]T	0.00203271
C>A	TCA	T[C>A]A	0.0146622			T>A	TTA	T[T>A]A	0.00224894
C>A	TCC	T[C>A]C	0.0221642			T>A	TTC	T[T>A]C	0.00233265
C>A	TCG	T[C>A]G	0.00451223			T>A	TTG	T[T>A]G	0.00345521
C>A	TCT	T[C>A]T	0.0163378			T>A	TTT	T[T>A]T	0.00237609
C>G	ACA	A[C>G]A	0.00443936			T>C	ATA	A[T>C]A	0.0061742
C>G	ACC	A[C>G]C	0.0025964			T>C	ATC	A[T>C]C	0.00184436
C>G	ACG	A[C>G]G	0.00132138			T>C	ATG	A[T>C]G	0.00492904
C>G	ACT	A[C>G]T	0.00284751			T>C	ATT	A[T>C]T	0.00413151
C>G	CCA	C[C>G]A	0.00445579			T>C	CTA	C[T>C]A	0.00285043
C>G	CCC	C[C>G]C	0.00413891			T>C	CTC	C[T>C]C	0.00194539
C>G	CCG	C[C>G]G	0.00256208			T>C	CTG	C[T>C]G	0.00502499
C>G	CCT	C[C>G]T	0.00418276			T>C	CTT	C[T>C]T	0.0035988
C>G	GCA	G[C>G]A	0.00302782			T>C	GTA	G[T>C]A	0.00346065
C>G	GCC	G[C>G]C	0.0038653			T>C	GTC	G[T>C]C	0.00147512
C>G	GCG	G[C>G]G	0.00242401			T>C	GTG	G[T>C]G	0.00258367
C>G	GCT	G[C>G]T	0.00277972			T>C	GTT	G[T>C]T	0.00223007
C>G	TCA	T[C>G]A	0.0053517			T>C	TTA	T[T>C]A	0.00203556
C>G	TCC	T[C>G]C	0.00547503			T>C	TTC	T[T>C]C	0.00161681
C>G	TCG	T[C>G]G	0.00143834			T>C	TTG	T[T>C]G	0.00214475
C>G	TCT	T[C>G]T	0.00707232			T>C	TTT	T[T>C]T	0.0021781
C>T	ACA	A[C>T]A	0.00700199			T>G	ATA	A[T>G]A	0.000131952
C>T	ACC	A[C>T]C	0.00432373			T>G	ATC	A[T>G]C	0.000193428
C>T	ACG	A[C>T]G	0.00595644			T>G	ATG	A[T>G]G	0.000979173
C>T	ACT	A[C>T]T	0.00397396			T>G	ATT	A[T>G]T	0.000402204
C>T	CCA	C[C>T]A	0.0105646			T>G	CTA	C[T>G]A	0.00010044
C>T	CCC	C[C>T]C	0.0072596			T>G	CTC	C[T>G]C	0.00075615
C>T	CCG	C[C>T]G	0.00625731			T>G	CTG	C[T>G]G	0.00216252
C>T	CCT	C[C>T]T	0.00992105			T>G	CTT	C[T>G]T	0.00118691
C>T	GCA	G[C>T]A	0.00541755			T>G	GTA	G[T>G]A	6.348e-05
C>T	GCC	G[C>T]C	0.00518119			T>G	GTC	G[T>G]C	8.0088e-05
C>T	GCG	G[C>T]G	0.00441477			T>G	GTG	G[T>G]G	0.00116891
C>T	GCT	G[C>T]T	0.00517222			T>G	GTT	G[T>G]T	0.000299724
C>T	TCA	T[C>T]A	0.00956343			T>G	TTA	T[T>G]A	0.000169176
C>T	TCC	T[C>T]C	0.00620472			T>G	TTC	T[T>G]C	0.000485538
C>T	TCG	T[C>T]G	0.0038873			T>G	TTG	T[T>G]G	0.00153431
C>T	TCT	T[C>T]T	0.00814365			T>G	TTT	T[T>G]T	0.00129656

## Sheet: stomach cancer-calc
Substitution Type	Trinucleotide	Somatic Mutation Type	Signature 1A	1A corr	Signature 2	2 corr	Signature 15	15 corr	Signature 17	17 corr	Signature 20	20 corr	Signature 21	21 corr	SUM
C>A	ACA	A[C>A]A	0.0112	0.00199808	0.0105	0.000121695	0.0013	4.7515e-05	0.0018	1.5876e-05	0.0013	5.5458e-05	0.0001	2.211e-06	0.00224084
C>A	ACC	A[C>A]C	0.0092	0.00164128	0.0061	7.0699e-05	0.004	0.0001462	0.0003	2.646e-06	0.0024	0.000102384	0.0007	1.5477e-05	0.00197869
C>A	ACG	A[C>A]G	0.0015	0.0002676	0.0013	1.5067e-05	0	0	0	0	0	0	0	0	0.000282667
C>A	ACT	A[C>A]T	0.0063	0.00112392	0.0037	4.2883e-05	0.0057	0.000208335	0.0032	2.8224e-05	0.0029	0.000123714	0.0006	1.3266e-05	0.00154034
C>A	CCA	C[C>A]A	0.0067	0.00119528	0.0061	7.0699e-05	0.0106	0.00038743	0.001	8.82e-06	0.0178	0.000759348	0.002	4.422e-05	0.0024658
C>A	CCC	C[C>A]C	0.0074	0.00132016	0.0012	1.3908e-05	0.0084	0.00030702	0.0004	3.528e-06	0.0375	0.00159975	0.0014	3.0954e-05	0.00327532
C>A	CCG	C[C>A]G	0.0009	0.00016056	0.0006	6.954e-06	0.0015	5.4825e-05	0.0003	2.646e-06	0.0132	0.000563112	0.0027	5.9697e-05	0.000847794		Correction factor
C>A	CCT	C[C>A]T	0.0073	0.00130232	0.0011	1.2749e-05	0.0228	0.00083334	0	0	0.1064	0.00453902	0.0056	0.000123816	0.00681125		1A	2	15	17	20	21
C>A	GCA	G[C>A]A	0.0083	0.00148072	0.0093	0.000107787	0.0024	8.772e-05	0.0066	5.8212e-05	0.0012	5.1192e-05	0.0001	2.211e-06	0.00178784		0.1784	0.01159	0.03655	0.00882	0.04266	0.02211
C>A	GCC	G[C>A]C	0.0058	0.00103472	0.0043	4.9837e-05	0.0099	0.000361845	0.0013	1.1466e-05	0.0034	0.000145044	0.0038	8.4018e-05	0.00168693		0.1784	0.01159	0.03655	0.00882	0.04266	0.02211
C>A	GCG	G[C>A]G	0.0006	0.00010704	0.0011	1.2749e-05	0.0013	4.7515e-05	0.0013	1.1466e-05	0.0041	0.000174906	0.0003	6.633e-06	0.000360309
C>A	GCT	G[C>A]T	0.0045	0.0008028	0.0027	3.1293e-05	0.0309	0.0011294	0.0031	2.7342e-05	0.0134	0.000571644	0.0023	5.0853e-05	0.00261333
C>A	TCA	T[C>A]A	0.0124	0.00221216	0.0247	0.000286273	0.0057	0.000208335	0.0018	1.5876e-05	0.0007	2.9862e-05	0.0001	2.211e-06	0.00275472
C>A	TCC	T[C>A]C	0.0113	0.00201592	0.0138	0.000159942	0.0062	0.00022661	0.0013	1.1466e-05	0.0042	0.000179172	0.0005	1.1055e-05	0.00260416
C>A	TCG	T[C>A]G	0.0023	0.00041032	0.0028	3.2452e-05	0.0025	9.1375e-05	0.0022	1.9404e-05	0.0011	4.6926e-05	0	0	0.000600477
C>A	TCT	T[C>A]T	0.0155	0.0027652	0.015	0.00017385	0.0145	0.000529975	0.0049	4.3218e-05	0.0121	0.000516186	0.0004	8.844e-06	0.00403727
C>G	ACA	A[C>G]A	0.0018	0.00032112	0.0048	5.5632e-05	0.0011	4.0205e-05	0.0016	1.4112e-05	0.0005	2.133e-05	0.0005	1.1055e-05	0.000463454
C>G	ACC	A[C>G]C	0.0026	0.00046384	0.0031	3.5929e-05	0.0001	3.655e-06	0.0016	1.4112e-05	0.0022	9.3852e-05	0.0008	1.7688e-05	0.000629076
C>G	ACG	A[C>G]G	0.0006	0.00010704	0.0002	2.318e-06	0.0006	2.193e-05	0	0	0	0	0	0	0.000131288
C>G	ACT	A[C>G]T	0.003	0.0005352	0.0062	7.1858e-05	0.001	3.655e-05	0.0012	1.0584e-05	0.0006	2.5596e-05	0.0018	3.9798e-05	0.000719586
C>G	CCA	C[C>G]A	0.0013	0.00023192	0.0042	4.8678e-05	0.0009	3.2895e-05	0.0019	1.6758e-05	0	0	0.0001	2.211e-06	0.000332462
C>G	CCC	C[C>G]C	0.0007	0.00012488	0.0018	2.0862e-05	0.0003	1.0965e-05	0.0007	6.174e-06	0.0006	2.5596e-05	0	0	0.000188477
C>G	CCG	C[C>G]G	0.0005	8.92e-05	0.0002	2.318e-06	0.0004	1.462e-05	0	0	0	0	0	0	0.000106138
C>G	CCT	C[C>G]T	0.0014	0.00024976	0.0044	5.0996e-05	0.0017	6.2135e-05	0.0009	7.938e-06	0.0001	4.266e-06	0.0003	6.633e-06	0.000381728
C>G	GCA	G[C>G]A	0.0006	0.00010704	0.0025	2.8975e-05	0.0022	8.041e-05	0.0013	1.1466e-05	0.0014	5.9724e-05	0.0004	8.844e-06	0.000296459
C>G	GCC	G[C>G]C	0.0024	0.00042816	0.0023	2.6657e-05	0.0005	1.8275e-05	0.0002	1.764e-06	0.0019	8.1054e-05	0.0042	9.2862e-05	0.000648772
C>G	GCG	G[C>G]G	0	0	0.0001	1.159e-06	0.0006	2.193e-05	0	0	0	0	0	0	2.3089e-05
C>G	GCT	G[C>G]T	0.0009	0.00016056	0.0039	4.5201e-05	0.0018	6.579e-05	0.0018	1.5876e-05	0.0012	5.1192e-05	0.0004	8.844e-06	0.000347463
C>G	TCA	T[C>G]A	0.0019	0.00033896	0.1281	0.00148468	0.0009	3.2895e-05	0.0004	3.528e-06	0	0	0.0002	4.422e-06	0.00186448
C>G	TCC	T[C>G]C	0.0021	0.00037464	0.0339	0.000392901	0.0026	9.503e-05	0.0006	5.292e-06	0.0001	4.266e-06	0.0003	6.633e-06	0.000878762
C>G	TCG	T[C>G]G	0.0003	5.352e-05	0.0055	6.3745e-05	0	0	0	0	0	0	0	0	0.000117265
C>G	TCT	T[C>G]T	0.0032	0.00057088	0.1487	0.00172343	0.0015	5.4825e-05	0.0028	2.4696e-05	0.0005	2.133e-05	0.0003	6.633e-06	0.0024018
C>T	ACA	A[C>T]A	0.0297	0.00529848	0.0074	8.5766e-05	0.0117	0.000427635	0.0095	8.379e-05	0.0296	0.00126274	0.0051	0.000112761	0.00727117
C>T	ACC	A[C>T]C	0.0144	0.00256896	0.0036	4.1724e-05	0.0169	0.000617695	0.0043	3.7926e-05	0.0223	0.000951318	0.0062	0.000137082	0.00435471
C>T	ACG	A[C>T]G	0.171	0.0305064	0.0048	5.5632e-05	0.0309	0.0011294	0.0094	8.2908e-05	0.0341	0.00145471	0.0256	0.000566016	0.0337951
C>T	ACT	A[C>T]T	0.0127	0.00226568	0.0046	5.3314e-05	0.0066	0.00024123	0.0058	5.1156e-05	0.0182	0.000776412	0.003	6.633e-05	0.00345412
C>T	CCA	C[C>T]A	0.0211	0.00376424	0.0136	0.000157624	0.0051	0.000186405	0.0216	0.000190512	0.011	0.00046926	0.0034	7.5174e-05	0.00484322
C>T	CCC	C[C>T]C	0.0186	0.00331824	0.0061	7.0699e-05	0.0088	0.00032164	0.0039	3.4398e-05	0.0186	0.000793476	0.0091	0.000201201	0.00473965
C>T	CCG	C[C>T]G	0.095	0.016948	0.0049	5.6791e-05	0.0155	0.000566525	0.0134	0.000118188	0.0463	0.00197516	0.0318	0.000703098	0.0203678
C>T	CCT	C[C>T]T	0.0172	0.00306848	0.0103	0.000119377	0.0096	0.00035088	0.0098	8.6436e-05	0.014	0.00059724	0.004	8.844e-05	0.00431085
C>T	GCA	G[C>T]A	0.025	0.00446	0.0055	6.3745e-05	0.0476	0.00173978	0.0021	1.8522e-05	0.0545	0.00232497	0.0163	0.000360393	0.00896741
C>T	GCC	G[C>T]C	0.0272	0.00485248	0.0029	3.3611e-05	0.1345	0.00491598	0.0003	2.646e-06	0.0529	0.00225671	0.0392	0.000866712	0.0129281
C>T	GCG	G[C>T]G	0.1026	0.0183038	0.002	2.318e-05	0.1829	0.00668499	0.0076	6.7032e-05	0	0	0.0019	4.2009e-05	0.0251211
C>T	GCT	G[C>T]T	0.0177	0.00315768	0.0041	4.7519e-05	0.08	0.002924	0.0009	7.938e-06	0.0492	0.00209887	0.0166	0.000367026	0.00860303
C>T	TCA	T[C>T]A	0.0145	0.0025868	0.2116	0.00245244	0.0112	0.00040936	0.0164	0.000144648	0.0107	0.000456462	0.0064	0.000141504	0.00619122
C>T	TCC	T[C>T]C	0.0178	0.00317552	0.0512	0.000593408	0.0156	0.00057018	0.017	0.00014994	0.0078	0.000332748	0.0086	0.000190146	0.00501194
C>T	TCG	T[C>T]G	0.0758	0.0135227	0.0266	0.000308294	0.0104	0.00038012	0.0165	0.00014553	0.0244	0.0010409	0.0126	0.000278586	0.0156762
C>T	TCT	T[C>T]T	0.0138	0.00246192	0.1043	0.00120884	0.0076	0.00027778	0.0201	0.000177282	0.0098	0.000418068	0.0064	0.000141504	0.00468539
T>A	ATA	A[T>A]A	0.004	0.0007136	0.0021	2.4339e-05	0.0021	7.6755e-05	0.0006	5.292e-06	0.0001	4.266e-06	0.0083	0.000183513	0.00100776
T>A	ATC	A[T>A]C	0.0022	0.00039248	0.0024	2.7816e-05	0.009	0.00032895	0.0019	1.6758e-05	0.0019	8.1054e-05	0.0292	0.000645612	0.00149267
T>A	ATG	A[T>A]G	0.0028	0.00049952	0.0029	3.3611e-05	0.0009	3.2895e-05	0.0011	9.702e-06	0.0002	8.532e-06	0.0027	5.9697e-05	0.000643957
T>A	ATT	A[T>A]T	0.0083	0.00148072	0.0025	2.8975e-05	0.0079	0.000288745	0.002	1.764e-05	0.0053	0.000226098	0.0043	9.5073e-05	0.00213725
T>A	CTA	C[T>A]A	0.0012	0.00021408	0.0003	3.477e-06	0.0016	5.848e-05	0	0	0	0	0	0	0.000276037
T>A	CTC	C[T>A]C	0.0019	0.00033896	0.0016	1.8544e-05	0.0043	0.000157165	0.0103	9.0846e-05	0.0046	0.000196236	0.0037	8.1807e-05	0.000883558
T>A	CTG	C[T>A]G	0.0015	0.0002676	0.0032	3.7088e-05	0.0027	9.8685e-05	0.0045	3.969e-05	0.0012	5.1192e-05	0.0025	5.5275e-05	0.00054953
T>A	CTT	C[T>A]T	0.0022	0.00039248	0.0025	2.8975e-05	0.0007	2.5585e-05	0.0315	0.00027783	0.0025	0.00010665	0.001	2.211e-05	0.00085363
T>A	GTA	G[T>A]A	0.0007	0.00012488	0.0004	4.636e-06	0	0	0	0	0	0	0	0	0.000129516
T>A	GTC	G[T>A]C	0.0005	8.92e-05	0.0012	1.3908e-05	0.0038	0.00013889	0.0026	2.2932e-05	0.004	0.00017064	0.0142	0.000313962	0.000749532
T>A	GTG	G[T>A]G	0.0012	0.00021408	0.0014	1.6226e-05	0.0026	9.503e-05	0.0036	3.1752e-05	0.0008	3.4128e-05	0.0031	6.8541e-05	0.000459757
T>A	GTT	G[T>A]T	0.0021	0.00037464	0.0019	2.2021e-05	0.0043	0.000157165	0.0039	3.4398e-05	0.0018	7.6788e-05	0.0041	9.0651e-05	0.000755663
T>A	TTA	T[T>A]A	0.0055	0.0009812	0.002	2.318e-05	0.0008	2.924e-05	0.0006	5.292e-06	0.0001	4.266e-06	0.0027	5.9697e-05	0.00110288
T>A	TTC	T[T>A]C	0.002	0.0003568	0.0024	2.7816e-05	0.0019	6.9445e-05	0.0026	2.2932e-05	0.0007	2.9862e-05	0.0045	9.9495e-05	0.00060635
T>A	TTG	T[T>A]G	0.0011	0.00019624	0.0005	5.795e-06	0.0006	2.193e-05	0	0	0	0	0	0	0.000223965
T>A	TTT	T[T>A]T	0.0039	0.00069576	0.0029	3.3611e-05	0.0003	1.0965e-05	0.0038	3.3516e-05	0.001	4.266e-05	0.0008	1.7688e-05	0.0008342
T>C	ATA	A[T>C]A	0.014	0.0024976	0.0051	5.9109e-05	0.0115	0.000420325	0.0027	2.3814e-05	0.0165	0.00070389	0.0265	0.000585915	0.00429065
T>C	ATC	A[T>C]C	0.0063	0.00112392	0.0018	2.0862e-05	0.0073	0.000266815	0.0082	7.2324e-05	0.0207	0.000883062	0.0165	0.000364815	0.0027318
T>C	ATG	A[T>C]G	0.0102	0.00181968	0.0025	2.8975e-05	0.0073	0.000266815	0.0045	3.969e-05	0.058	0.00247428	0.0224	0.000495264	0.0051247
T>C	ATT	A[T>C]T	0.0092	0.00164128	0.0069	7.9971e-05	0.0063	0.000230265	0.0031	2.7342e-05	0.008	0.00034128	0.0189	0.000417879	0.00273802
T>C	CTA	C[T>C]A	0.0042	0.00074928	0.0017	1.9703e-05	0.0032	0.00011696	0.0075	6.615e-05	0.0148	0.000631368	0.0219	0.000484209	0.00206767
T>C	CTC	C[T>C]C	0.0053	0.00094552	0.0019	2.2021e-05	0.005	0.00018275	0.0402	0.000354564	0.0196	0.000836136	0.01	0.0002211	0.00256209
T>C	CTG	C[T>C]G	0.0071	0.00126664	0.0011	1.2749e-05	0.0128	0.00046784	0.029	0.00025578	0.079	0.00337014	0.0211	0.000466521	0.00583967
T>C	CTT	C[T>C]T	0.0068	0.00121312	0.0036	4.1724e-05	0.0035	0.000127925	0.1028	0.000906696	0.011	0.00046926	0.0204	0.000451044	0.00320977
T>C	GTA	G[T>C]A	0.0113	0.00201592	0.0013	1.5067e-05	0.0195	0.000712725	0	0	0.0002	8.532e-06	0.1426	0.00315289	0.00590513
T>C	GTC	G[T>C]C	0.007	0.0012488	0.0008	9.272e-06	0.0499	0.00182384	0.0098	8.6436e-05	0.0013	5.5458e-05	0.0665	0.00147032	0.00469413
T>C	GTG	G[T>C]G	0.005	0.000892	0.001	1.159e-05	0.0154	0.00056287	0.0047	4.1454e-05	0.0287	0.00122434	0.0884	0.00195452	0.00468678
T>C	GTT	G[T>C]T	0.0107	0.00190888	0.0017	1.9703e-05	0.0094	0.00034357	0.0082	7.2324e-05	0.0007	2.9862e-05	0.1003	0.00221763	0.00459197
T>C	TTA	T[T>C]A	0.0081	0.00144504	0.0024	2.7816e-05	0.0068	0.00024854	0.0017	1.4994e-05	0.004	0.00017064	0.0389	0.000860079	0.00276711
T>C	TTC	T[T>C]C	0.0048	0.00085632	0.0015	1.7385e-05	0.0099	0.000361845	0.0112	9.8784e-05	0.0113	0.000482058	0.0313	0.000692043	0.00250843
T>C	TTG	T[T>C]G	0.0084	0.00149856	0.0008	9.272e-06	0.0039	0.000142545	0.006	5.292e-05	0.0242	0.00103237	0.0249	0.000550539	0.00328621
T>C	TTT	T[T>C]T	0.0061	0.00108824	0.0024	2.7816e-05	0.0047	0.000171785	0.0072	6.3504e-05	0.0041	0.000174906	0.0274	0.000605814	0.00213207
T>G	ATA	A[T>G]A	0.0016	0.00028544	0.0001	1.159e-06	0	0	0	0	0	0	0	0	0.000286599
T>G	ATC	A[T>G]C	0.0018	0.00032112	0.0005	5.795e-06	0.0006	2.193e-05	0.0065	5.733e-05	0.0004	1.7064e-05	0.0031	6.8541e-05	0.00049178
T>G	ATG	A[T>G]G	0.0014	0.00024976	0.0017	1.9703e-05	0.0012	4.386e-05	0.0035	3.087e-05	0.0007	2.9862e-05	0.0016	3.5376e-05	0.000409431
T>G	ATT	A[T>G]T	0.0032	0.00057088	0.0006	6.954e-06	0.0029	0.000105995	0.0306	0.000269892	0.0004	1.7064e-05	0.0018	3.9798e-05	0.00101058
T>G	CTA	C[T>G]A	0.0003	5.352e-05	0.0001	1.159e-06	0	0	0	0	0	0	0	0	5.4679e-05
T>G	CTC	C[T>G]C	0.0021	0.00037464	0.0012	1.3908e-05	0.0019	6.9445e-05	0.0195	0.00017199	0.0091	0.000388206	0.0005	1.1055e-05	0.00102924
T>G	CTG	C[T>G]G	0.0016	0.00028544	0.0014	1.6226e-05	0.0007	2.5585e-05	0.0134	0.000118188	0.0167	0.000712422	0.0004	8.844e-06	0.00116671
T>G	CTT	C[T>G]T	0.0028	0.00049952	0.0011	1.2749e-05	0.0045	0.000164475	0.2591	0.00228526	0.0017	7.2522e-05	0.0032	7.0752e-05	0.00310528
T>G	GTA	G[T>G]A	0.0001	1.784e-05	0	0	0	0	0	0	0	0	0	0	1.784e-05
T>G	GTC	G[T>G]C	0.0002	3.568e-05	0.0005	5.795e-06	0.0022	8.041e-05	0.0091	8.0262e-05	0.0031	0.000132246	0.0006	1.3266e-05	0.000347659
T>G	GTG	G[T>G]G	0.0012	0.00021408	0.0017	1.9703e-05	0.0037	0.000135235	0.0048	4.2336e-05	0.003	0.00012798	0.0004	8.844e-06	0.000548178
T>G	GTT	G[T>G]T	0.0008	0.00014272	0.0005	5.795e-06	0.019	0.00069445	0.0633	0.000558306	0.0036	0.000153576	0.0008	1.7688e-05	0.00157253
T>G	TTA	T[T>G]A	0.0014	0.00024976	0.0004	4.636e-06	0	0	0	0	0	0	0	0	0.000254396
T>G	TTC	T[T>G]C	0.0013	0.00023192	0.0014	1.6226e-05	0.0004	1.462e-05	0.0096	8.4672e-05	0.0004	1.7064e-05	0.0018	3.9798e-05	0.0004043
T>G	TTG	T[T>G]G	0.002	0.0003568	0.0024	2.7816e-05	0.0009	3.2895e-05	0.0045	3.969e-05	0.0004	1.7064e-05	0.0003	6.633e-06	0.000480898
T>G	TTT	T[T>G]T	0.004	0.0007136	0.002	2.318e-05	0.0033	0.000120615	0.0572	0.000504504	0	0	0.0003	6.633e-06	0.00136853

## Sheet: stomach cancer
Substitution Type	Trinucleotide	Somatic Mutation Type	SUM
C>A	ACA	A[C>A]A	0.00224084				T>A	ATA	A[T>A]A	0.00100776
C>A	ACC	A[C>A]C	0.00197869				T>A	ATC	A[T>A]C	0.00149267
C>A	ACG	A[C>A]G	0.000282667				T>A	ATG	A[T>A]G	0.000643957
C>A	ACT	A[C>A]T	0.00154034				T>A	ATT	A[T>A]T	0.00213725
C>A	CCA	C[C>A]A	0.0024658				T>A	CTA	C[T>A]A	0.000276037
C>A	CCC	C[C>A]C	0.00327532				T>A	CTC	C[T>A]C	0.000883558
C>A	CCG	C[C>A]G	0.000847794				T>A	CTG	C[T>A]G	0.00054953
C>A	CCT	C[C>A]T	0.00681125				T>A	CTT	C[T>A]T	0.00085363
C>A	GCA	G[C>A]A	0.00178784				T>A	GTA	G[T>A]A	0.000129516
C>A	GCC	G[C>A]C	0.00168693				T>A	GTC	G[T>A]C	0.000749532
C>A	GCG	G[C>A]G	0.000360309				T>A	GTG	G[T>A]G	0.000459757
C>A	GCT	G[C>A]T	0.00261333				T>A	GTT	G[T>A]T	0.000755663
C>A	TCA	T[C>A]A	0.00275472				T>A	TTA	T[T>A]A	0.00110288
C>A	TCC	T[C>A]C	0.00260416				T>A	TTC	T[T>A]C	0.00060635
C>A	TCG	T[C>A]G	0.000600477				T>A	TTG	T[T>A]G	0.000223965
C>A	TCT	T[C>A]T	0.00403727				T>A	TTT	T[T>A]T	0.0008342
C>G	ACA	A[C>G]A	0.000463454				T>C	ATA	A[T>C]A	0.00429065
C>G	ACC	A[C>G]C	0.000629076				T>C	ATC	A[T>C]C	0.0027318
C>G	ACG	A[C>G]G	0.000131288				T>C	ATG	A[T>C]G	0.0051247
C>G	ACT	A[C>G]T	0.000719586				T>C	ATT	A[T>C]T	0.00273802
C>G	CCA	C[C>G]A	0.000332462				T>C	CTA	C[T>C]A	0.00206767
C>G	CCC	C[C>G]C	0.000188477				T>C	CTC	C[T>C]C	0.00256209
C>G	CCG	C[C>G]G	0.000106138				T>C	CTG	C[T>C]G	0.00583967
C>G	CCT	C[C>G]T	0.000381728				T>C	CTT	C[T>C]T	0.00320977
C>G	GCA	G[C>G]A	0.000296459				T>C	GTA	G[T>C]A	0.00590513
C>G	GCC	G[C>G]C	0.000648772				T>C	GTC	G[T>C]C	0.00469413
C>G	GCG	G[C>G]G	2.3089e-05				T>C	GTG	G[T>C]G	0.00468678
C>G	GCT	G[C>G]T	0.000347463				T>C	GTT	G[T>C]T	0.00459197
C>G	TCA	T[C>G]A	0.00186448				T>C	TTA	T[T>C]A	0.00276711
C>G	TCC	T[C>G]C	0.000878762				T>C	TTC	T[T>C]C	0.00250843
C>G	TCG	T[C>G]G	0.000117265				T>C	TTG	T[T>C]G	0.00328621
C>G	TCT	T[C>G]T	0.0024018				T>C	TTT	T[T>C]T	0.00213207
C>T	ACA	A[C>T]A	0.00727117				T>G	ATA	A[T>G]A	0.000286599
C>T	ACC	A[C>T]C	0.00435471				T>G	ATC	A[T>G]C	0.00049178
C>T	ACG	A[C>T]G	0.0337951				T>G	ATG	A[T>G]G	0.000409431
C>T	ACT	A[C>T]T	0.00345412				T>G	ATT	A[T>G]T	0.00101058
C>T	CCA	C[C>T]A	0.00484322				T>G	CTA	C[T>G]A	5.4679e-05
C>T	CCC	C[C>T]C	0.00473965				T>G	CTC	C[T>G]C	0.00102924
C>T	CCG	C[C>T]G	0.0203678				T>G	CTG	C[T>G]G	0.00116671
C>T	CCT	C[C>T]T	0.00431085				T>G	CTT	C[T>G]T	0.00310528
C>T	GCA	G[C>T]A	0.00896741				T>G	GTA	G[T>G]A	1.784e-05
C>T	GCC	G[C>T]C	0.0129281				T>G	GTC	G[T>G]C	0.000347659
C>T	GCG	G[C>T]G	0.0251211				T>G	GTG	G[T>G]G	0.000548178
C>T	GCT	G[C>T]T	0.00860303				T>G	GTT	G[T>G]T	0.00157253
C>T	TCA	T[C>T]A	0.00619122				T>G	TTA	T[T>G]A	0.000254396
C>T	TCC	T[C>T]C	0.00501194				T>G	TTC	T[T>G]C	0.0004043
C>T	TCG	T[C>T]G	0.0156762				T>G	TTG	T[T>G]G	0.000480898
C>T	TCT	T[C>T]T	0.00468539				T>G	TTT	T[T>G]T	0.00136853

## Sheet: colorectal-calc
Substitution Type	Trinucleotide	Somatic Mutation Type	Signature 1B	1B corr	Signature 6	6 corr	Signature 10	10-corr	Signature R3	R3-corr	SUM
C>A	ACA	A[C>A]A	0.0104	0.00136937	0.0017	0.00012478	0.0007	6.153e-06	0.0044	0.000208208	0.00170851
C>A	ACC	A[C>A]C	0.0093	0.00122453	0.0028	0.00020552	0.001	8.79e-06	0.0047	0.000222404	0.00166125
C>A	ACG	A[C>A]G	0.0016	0.000210672	0.0005	3.67e-05	0.0003	2.637e-06	0.0003	1.4196e-05	0.000264205
C>A	ACT	A[C>A]T	0.0067	0.000882189	0.0019	0.00013946	0.0092	8.0868e-05	0.0034	0.000160888	0.0012634			Correction factor
C>A	CCA	C[C>A]A	0.009	0.00118503	0.0101	0.00074134	0.0031	2.7249e-05	0.0156	0.000738192	0.00269181			Signature 1B	Signature 6	Signature 10	Signature R3
C>A	CCC	C[C>A]C	0.0047	0.000618849	0.0241	0.00176894	0.0009	7.911e-06	0.0072	0.000340704	0.0027364			0.13167	0.0734	0.00879	0.04732
C>A	CCG	C[C>A]G	0.0013	0.000171171	0.0091	0.00066794	0.0007	6.153e-06	0.0045	0.00021294	0.0010582			0.13167	0.0734	0.00879	0.04732
C>A	CCT	C[C>A]T	0.0098	0.00129037	0.0571	0.00419114	0.016	0.00014064	0.0083	0.000392756	0.0060149
C>A	GCA	G[C>A]A	0.0169	0.00222522	0.0024	0.00017616	0.0014	1.2306e-05	0.0072	0.000340704	0.00275439
C>A	GCC	G[C>A]C	0.0067	0.000882189	0.0058	0.00042572	0.0022	1.9338e-05	0.003	0.00014196	0.00146921
C>A	GCG	G[C>A]G	0.0015	0.000197505	0.0021	0.00015414	0.0002	1.758e-06	0.0004	1.8928e-05	0.000372331
C>A	GCT	G[C>A]T	0.0081	0.00106653	0.0087	0.00063858	0.0088	7.7352e-05	0.0024	0.000113568	0.00189603
C>A	TCA	T[C>A]A	0.0134	0.00176438	0.0017	0.00012478	0.0374	0.000328746	0.0123	0.000582036	0.00279994
C>A	TCC	T[C>A]C	0.0119	0.00156687	0.0029	0.00021286	0.0103	9.0537e-05	0.0071	0.000335972	0.00220624
C>A	TCG	T[C>A]G	0.0034	0.000447678	0.0011	8.074e-05	0.0031	2.7249e-05	0.0025	0.0001183	0.000673967
C>A	TCT	T[C>A]T	0.0191	0.0025149	0.0058	0.00042572	0.3083	0.00270996	0.003	0.00014196	0.00579253
C>G	ACA	A[C>G]A	0.0051	0.000671517	0.0013	9.542e-05	0.0005	4.395e-06	0.0012	5.6784e-05	0.000828116
C>G	ACC	A[C>G]C	0.0043	0.000566181	0.0012	8.808e-05	0.0003	2.637e-06	0.0015	7.098e-05	0.000727878
C>G	ACG	A[C>G]G	0.0012	0.000158004	0	0	0	0	0	0	0.000158004
C>G	ACT	A[C>G]T	0.0054	0.000711018	0.0018	0.00013212	0.0002	1.758e-06	0.0022	0.000104104	0.000949
C>G	CCA	C[C>G]A	0.0021	0.000276507	0	0	0	0	0.0005	2.366e-05	0.000300167
C>G	CCC	C[C>G]C	0.0031	0.000408177	0	0	0	0	0.0003	1.4196e-05	0.000422373
C>G	CCG	C[C>G]G	0.0012	0.000158004	0	0	0	0	0.0001	4.732e-06	0.000162736
C>G	CCT	C[C>G]T	0.0037	0.000487179	0.0002	1.468e-05	0	0	0.0015	7.098e-05	0.000572839
C>G	GCA	G[C>G]A	0.0023	0.000302841	0	0	0	0	0.0001	4.732e-06	0.000307573
C>G	GCC	G[C>G]C	0.0029	0.000381843	0.003	0.0002202	0.0002	1.758e-06	0.0008	3.7856e-05	0.000641657
C>G	GCG	G[C>G]G	0.0002	2.6334e-05	0	0	0	0	0	0	2.6334e-05
C>G	GCT	G[C>G]T	0.0036	0.000474012	0.0017	0.00012478	0.0004	3.516e-06	0.0006	2.8392e-05	0.0006307
C>G	TCA	T[C>G]A	0.002	0.00026334	0	0	0	0	0.0028	0.000132496	0.000395836
C>G	TCC	T[C>G]C	0.0036	0.000474012	0.0002	1.468e-05	0	0	0.0024	0.000113568	0.00060226
C>G	TCG	T[C>G]G	0.0008	0.000105336	0	0	0	0	0.0001	4.732e-06	0.000110068
C>G	TCT	T[C>G]T	0.0069	0.000908523	0.0001	7.34e-06	0.0001	8.79e-07	0.0049	0.000231868	0.00114861
C>T	ACA	A[C>T]A	0.0265	0.00348926	0.0312	0.00229008	0	0	0.0152	0.000719264	0.0064986
C>T	ACC	A[C>T]C	0.0165	0.00217256	0.0163	0.00119642	0.0032	2.8128e-05	0.0089	0.000421148	0.00381825
C>T	ACG	A[C>T]G	0.0673	0.00886139	0.0908	0.00666472	0.0126	0.000110754	0.0046	0.000217672	0.0158545
C>T	ACT	A[C>T]T	0.019	0.00250173	0.0149	0.00109366	0.0047	4.1313e-05	0.0068	0.000321776	0.00395848
C>T	CCA	C[C>T]A	0.0248	0.00326542	0.0085	0.0006239	0.0012	1.0548e-05	0.0284	0.00134389	0.00524375
C>T	CCC	C[C>T]C	0.0183	0.00240956	0.0099	0.00072666	0.0024	2.1096e-05	0.0133	0.000629356	0.00378667
C>T	CCG	C[C>T]G	0.0447	0.00588565	0.0901	0.00661334	0.0109	9.5811e-05	0.0083	0.000392756	0.0129876
C>T	CCT	C[C>T]T	0.0226	0.00297574	0.0087	0.00063858	0.0043	3.7797e-05	0.0064	0.000302848	0.00395497
C>T	GCA	G[C>T]A	0.0231	0.00304158	0.0653	0.00479302	0	0	0.0126	0.000596232	0.00843083
C>T	GCC	G[C>T]C	0.0254	0.00334442	0.0773	0.00567382	0.0134	0.000117786	0.0045	0.00021294	0.00934896
C>T	GCG	G[C>T]G	0.049	0.00645183	0.1339	0.00982826	0.027	0.00023733	0.0015	7.098e-05	0.0165884
C>T	GCT	G[C>T]T	0.0231	0.00304158	0.0524	0.00384616	0.0152	0.000133608	0.004	0.00018928	0.00721063
C>T	TCA	T[C>T]A	0.0229	0.00301524	0.0074	0.00054316	0.0037	3.2523e-05	0.0185	0.00087542	0.00446635
C>T	TCC	T[C>T]C	0.0234	0.00308108	0.0067	0.00049178	0.0211	0.000185469	0.0126	0.000596232	0.00435456
C>T	TCG	T[C>T]G	0.0382	0.00502979	0.0391	0.00286994	0.2141	0.00188194	0.0037	0.000175084	0.00995676
C>T	TCT	T[C>T]T	0.0267	0.00351559	0.0047	0.00034498	0.0392	0.000344568	0.0044	0.000208208	0.00441334
T>A	ATA	A[T>A]A	0.0046	0.000605682	0.0006	4.404e-05	0	0	0.0027	0.000127764	0.000777486
T>A	ATC	A[T>A]C	0.012	0.00158004	0.0033	0.00024222	0.0002	1.758e-06	0.0018	8.5176e-05	0.00190919
T>A	ATG	A[T>A]G	0.008	0.00105336	0	0	0	0	0.0005	2.366e-05	0.00107702
T>A	ATT	A[T>A]T	0.009	0.00118503	0.0053	0.00038902	0.0012	1.0548e-05	0.002	9.464e-05	0.00167924
T>A	CTA	C[T>A]A	0.0014	0.000184338	0.0001	7.34e-06	0	0	0.0042	0.000198744	0.000390422
T>A	CTC	C[T>A]C	0.0044	0.000579348	0.0026	0.00019084	0.0001	8.79e-07	0.0033	0.000156156	0.000927223
T>A	CTG	C[T>A]G	0.0028	0.000368676	0.0008	5.872e-05	0.0003	2.637e-06	0.0043	0.000203476	0.000633509
T>A	CTT	C[T>A]T	0.006	0.00079002	0.0011	8.074e-05	0.0009	7.911e-06	0.0036	0.000170352	0.00104902
T>A	GTA	G[T>A]A	0.0017	0.000223839	0	0	0	0	0.0061	0.000288652	0.000512491
T>A	GTC	G[T>A]C	0.003	0.00039501	0.0028	0.00020552	0.0001	8.79e-07	0.001	4.732e-05	0.000648729
T>A	GTG	G[T>A]G	0.002	0.00026334	0.0006	4.404e-05	0	0	0.0024	0.000113568	0.000420948
T>A	GTT	G[T>A]T	0.0022	0.000289674	0.0021	0.00015414	0.0004	3.516e-06	0.0012	5.6784e-05	0.000504114
T>A	TTA	T[T>A]A	0.0044	0.000579348	0.0002	1.468e-05	0	0	0.0045	0.00021294	0.000806968
T>A	TTC	T[T>A]C	0.0055	0.000724185	0.0008	5.872e-05	0.0008	7.032e-06	0.0043	0.000203476	0.000993413
T>A	TTG	T[T>A]G	0.0023	0.000302841	0	0	0	0	0.0005	2.366e-05	0.000326501
T>A	TTT	T[T>A]T	0.0055	0.000724185	0.0007	5.138e-05	0.0028	2.4612e-05	0.0034	0.000160888	0.000961065
T>C	ATA	A[T>C]A	0.0322	0.00423977	0.0075	0.0005505	0.0031	2.7249e-05	0.0185	0.00087542	0.00569294
T>C	ATC	A[T>C]C	0.0115	0.00151421	0.0056	0.00041104	0.0052	4.5708e-05	0.0478	0.0022619	0.00423285
T>C	ATG	A[T>C]G	0.0181	0.00238323	0.0217	0.00159278	0.0026	2.2854e-05	0.0329	0.00155683	0.00555569
T>C	ATT	A[T>C]T	0.0307	0.00404227	0.0023	0.00016882	0.004	3.516e-05	0.0306	0.00144799	0.00569424
T>C	CTA	C[T>C]A	0.008	0.00105336	0.0062	0.00045508	0.0005	4.395e-06	0.0223	0.00105524	0.00256807
T>C	CTC	C[T>C]C	0.0098	0.00129037	0.004	0.0002936	0.0019	1.6701e-05	0.0834	0.00394649	0.00554716
T>C	CTG	C[T>C]G	0.0119	0.00156687	0.027	0.0019818	0.0015	1.3185e-05	0.0504	0.00238493	0.00594679
T>C	CTT	C[T>C]T	0.0159	0.00209355	0.0033	0.00024222	0.002	1.758e-05	0.0958	0.00453326	0.00688661
T>C	GTA	G[T>C]A	0.0116	0.00152737	0.0122	0.00089548	0.0064	5.6256e-05	0.0221	0.00104577	0.00352488
T>C	GTC	G[T>C]C	0.0099	0.00130353	0.0059	0.00043306	0.0101	8.8779e-05	0.0576	0.00272563	0.004551
T>C	GTG	G[T>C]G	0.0101	0.00132987	0.0115	0.0008441	0.0054	4.7466e-05	0.0353	0.0016704	0.00389183
T>C	GTT	G[T>C]T	0.0145	0.00190922	0.0042	0.00030828	0.0124	0.000108996	0.0607	0.00287232	0.00519882
T>C	TTA	T[T>C]A	0.0085	0.0011192	0.0059	0.00043306	0.003	2.637e-05	0.0093	0.000440076	0.0020187
T>C	TTC	T[T>C]C	0.0104	0.00136937	0.0035	0.0002569	0.0097	8.5263e-05	0.0543	0.00256948	0.00428101
T>C	TTG	T[T>C]G	0.0075	0.000987525	0.0106	0.00077804	0.0065	5.7135e-05	0.0237	0.00112148	0.00294418
T>C	TTT	T[T>C]T	0.0141	0.00185655	0.0029	0.00021286	0.0099	8.7021e-05	0.0365	0.00172718	0.00388361
T>G	ATA	A[T>G]A	0.001	0.00013167	0	0	0	0	0.0001	4.732e-06	0.000136402
T>G	ATC	A[T>G]C	0.0009	0.000118503	0.0017	0.00012478	0.004	3.516e-05	0.0008	3.7856e-05	0.000316299
T>G	ATG	A[T>G]G	0.0037	0.000487179	0.0007	5.138e-05	0.0015	1.3185e-05	0.0016	7.5712e-05	0.000627456
T>G	ATT	A[T>G]T	0.0036	0.000474012	0.0029	0.00021286	0.0137	0.000120423	0.0006	2.8392e-05	0.000835687
T>G	CTA	C[T>G]A	0.0009	0.000118503	0.0001	7.34e-06	0.0022	1.9338e-05	0	0	0.000145181
T>G	CTC	C[T>G]C	0.0023	0.000302841	0.004	0.0002936	0.0018	1.5822e-05	0.0018	8.5176e-05	0.000697439
T>G	CTG	C[T>G]G	0.0032	0.000421344	0.005	0.000367	0.0037	3.2523e-05	0.0016	7.5712e-05	0.000896579
T>G	CTT	C[T>G]T	0.0071	0.000934857	0.0086	0.00063124	0.0182	0.000159978	0.002	9.464e-05	0.00182072
T>G	GTA	G[T>G]A	0.0005	6.5835e-05	0	0	0	0	0	0	6.5835e-05
T>G	GTC	G[T>G]C	0.0009	0.000118503	0.0016	0.00011744	0.002	1.758e-05	0.0001	4.732e-06	0.000258255
T>G	GTG	G[T>G]G	0.0047	0.000618849	0.001	7.34e-05	0.0009	7.911e-06	0.0012	5.6784e-05	0.000756944
T>G	GTT	G[T>G]T	0.0022	0.000289674	0.0035	0.0002569	0.003	2.637e-05	0.0006	2.8392e-05	0.000601336
T>G	TTA	T[T>G]A	0.0009	0.000118503	0.0009	6.606e-05	0.005	4.395e-05	0.0007	3.3124e-05	0.000261637
T>G	TTC	T[T>G]C	0.0035	0.000460845	0.0019	0.00013946	0.0092	8.0868e-05	0.001	4.732e-05	0.000728493
T>G	TTG	T[T>G]G	0.0029	0.000381843	0.0011	8.074e-05	0.0022	1.9338e-05	0.0009	4.2588e-05	0.000524509
T>G	TTT	T[T>G]T	0.0085	0.0011192	0.0072	0.00052848	0.0633	0.000556407	0.001	4.732e-05	0.0022514

## Sheet: colorectal-P
Substitution Type	Trinucleotide	Somatic Mutation Type	SUM
C>A	ACA	A[C>A]A	0.00170851			T>A	ATA	A[T>A]A	0.000777486
C>A	ACC	A[C>A]C	0.00166125			T>A	ATC	A[T>A]C	0.00190919
C>A	ACG	A[C>A]G	0.000264205			T>A	ATG	A[T>A]G	0.00107702
C>A	ACT	A[C>A]T	0.0012634			T>A	ATT	A[T>A]T	0.00167924
C>A	CCA	C[C>A]A	0.00269181			T>A	CTA	C[T>A]A	0.000390422
C>A	CCC	C[C>A]C	0.0027364			T>A	CTC	C[T>A]C	0.000927223
C>A	CCG	C[C>A]G	0.0010582			T>A	CTG	C[T>A]G	0.000633509
C>A	CCT	C[C>A]T	0.0060149			T>A	CTT	C[T>A]T	0.00104902
C>A	GCA	G[C>A]A	0.00275439			T>A	GTA	G[T>A]A	0.000512491
C>A	GCC	G[C>A]C	0.00146921			T>A	GTC	G[T>A]C	0.000648729
C>A	GCG	G[C>A]G	0.000372331			T>A	GTG	G[T>A]G	0.000420948
C>A	GCT	G[C>A]T	0.00189603			T>A	GTT	G[T>A]T	0.000504114
C>A	TCA	T[C>A]A	0.00279994			T>A	TTA	T[T>A]A	0.000806968
C>A	TCC	T[C>A]C	0.00220624			T>A	TTC	T[T>A]C	0.000993413
C>A	TCG	T[C>A]G	0.000673967			T>A	TTG	T[T>A]G	0.000326501
C>A	TCT	T[C>A]T	0.00579253			T>A	TTT	T[T>A]T	0.000961065
C>G	ACA	A[C>G]A	0.000828116			T>C	ATA	A[T>C]A	0.00569294
C>G	ACC	A[C>G]C	0.000727878			T>C	ATC	A[T>C]C	0.00423285
C>G	ACG	A[C>G]G	0.000158004			T>C	ATG	A[T>C]G	0.00555569
C>G	ACT	A[C>G]T	0.000949			T>C	ATT	A[T>C]T	0.00569424
C>G	CCA	C[C>G]A	0.000300167			T>C	CTA	C[T>C]A	0.00256807
C>G	CCC	C[C>G]C	0.000422373			T>C	CTC	C[T>C]C	0.00554716
C>G	CCG	C[C>G]G	0.000162736			T>C	CTG	C[T>C]G	0.00594679
C>G	CCT	C[C>G]T	0.000572839			T>C	CTT	C[T>C]T	0.00688661
C>G	GCA	G[C>G]A	0.000307573			T>C	GTA	G[T>C]A	0.00352488
C>G	GCC	G[C>G]C	0.000641657			T>C	GTC	G[T>C]C	0.004551
C>G	GCG	G[C>G]G	2.6334e-05			T>C	GTG	G[T>C]G	0.00389183
C>G	GCT	G[C>G]T	0.0006307			T>C	GTT	G[T>C]T	0.00519882
C>G	TCA	T[C>G]A	0.000395836			T>C	TTA	T[T>C]A	0.0020187
C>G	TCC	T[C>G]C	0.00060226			T>C	TTC	T[T>C]C	0.00428101
C>G	TCG	T[C>G]G	0.000110068			T>C	TTG	T[T>C]G	0.00294418
C>G	TCT	T[C>G]T	0.00114861			T>C	TTT	T[T>C]T	0.00388361
C>T	ACA	A[C>T]A	0.0064986			T>G	ATA	A[T>G]A	0.000136402
C>T	ACC	A[C>T]C	0.00381825			T>G	ATC	A[T>G]C	0.000316299
C>T	ACG	A[C>T]G	0.0158545			T>G	ATG	A[T>G]G	0.000627456
C>T	ACT	A[C>T]T	0.00395848			T>G	ATT	A[T>G]T	0.000835687
C>T	CCA	C[C>T]A	0.00524375			T>G	CTA	C[T>G]A	0.000145181
C>T	CCC	C[C>T]C	0.00378667			T>G	CTC	C[T>G]C	0.000697439
C>T	CCG	C[C>T]G	0.0129876			T>G	CTG	C[T>G]G	0.000896579
C>T	CCT	C[C>T]T	0.00395497			T>G	CTT	C[T>G]T	0.00182072
C>T	GCA	G[C>T]A	0.00843083			T>G	GTA	G[T>G]A	6.5835e-05
C>T	GCC	G[C>T]C	0.00934896			T>G	GTC	G[T>G]C	0.000258255
C>T	GCG	G[C>T]G	0.0165884			T>G	GTG	G[T>G]G	0.000756944
C>T	GCT	G[C>T]T	0.00721063			T>G	GTT	G[T>G]T	0.000601336
C>T	TCA	T[C>T]A	0.00446635			T>G	TTA	T[T>G]A	0.000261637
C>T	TCC	T[C>T]C	0.00435456			T>G	TTC	T[T>G]C	0.000728493
C>T	TCG	T[C>T]G	0.00995676			T>G	TTG	T[T>G]G	0.000524509
C>T	TCT	T[C>T]T	0.00441334			T>G	TTT	T[T>G]T	0.0022514
